# Supplementary material for: Cerebrospinal fluid proteomics implicates the granin family in Parkinson’s disease
Source: Sci Rep. 2020 Feb 12;10:2479. doi: 10.1038/s41598-020-59414-4 (PMC7015906; doi:10.1038/s41598-020-59414-4)
Supplement: Supplementary file 2 — Additional File 2 Table S1. [file 41598_2020_59414_MOESM2_ESM.xlsx]

## Sheet: Cohort1_Univariate_Analysis
Additional file 2: Table S1 DIA Statistics Cohort 1
Gene Name	Uniprot Accession #	% of missing values	Mean of PD (Log2 Relative abundance)	Mean of HC (Log2 Relative abundance)	Mean difference	Fold change	AUC	p-value*	Odds ratio	FDR**
SCG2	P13521	0	15.4292	15.8058	-0.37663	0.770235	0.7492	1.3e-05	0.0936555	0.00445268
VGF	O15240	0	15.6451	16.1843	-0.53923	0.688138	0.6997	0.000447993	0.391769	0.0433431
PCSK1N	Q9UHG2	0	16.2356	16.547	-0.311371	0.805876	0.691	0.000485651	0.204313	0.0433431
APOD	P05090	0	21.0652	20.843	0.222229	1.16653	0.6785	0.000506937	8.64259	0.0433431
ATRN	O75882;O75882-2;O75882-3	0	12.8635	12.6808	0.182747	1.13504	0.6769	0.000677372	15.5512	0.0463323
NPTXR	O95502	0	15.06	15.4141	-0.354099	0.782358	0.6638	0.0019463	0.330253	0.101617
PAM	P19021;P19021-2;P19021-3;P19021-4;P19021-5;P19021-6	0	15.7123	16.0221	-0.309828	0.806738	0.6769	0.00207989	0.304624	0.101617
CDH2	P19022	0	15.2176	15.4291	-0.211422	0.863685	0.6507	0.00360051	0.192473	0.153922
AZGP1	P25311	0	17.667	17.3636	0.303401	1.23405	0.6617	0.00405815	2.79869	0.15421
OMG	P23515	1.6	12.3385	12.8226	-0.484023	0.714981	0.6108	0.00500876	0.455539	0.1713
CDH6	P55285;P55285-2	45.6	8.00788	8.63828	-0.6304	0.645997	0.63	0.00591376	0.649249	0.183864
PRNP	P04156;P04156-2	0	14.6877	14.9161	-0.228373	0.853597	0.631	0.00733525	0.30494	0.18517
HPX	P02790	0	21.1254	20.9515	0.173808	1.12803	0.6601	0.00875442	4.29417	0.18517
CGREF1	Q99674;Q99674-4;Q99674-5	0	12.4186	12.727	-0.308427	0.807522	0.6203	0.0092285	0.414586	0.18517
SCG3	Q8WXD2	0	15.7175	15.9359	-0.218329	0.85956	0.6171	0.0103757	0.336115	0.18517
NOV	P48745	0	13.817	14.0326	-0.215651	0.861158	0.6276	0.0104268	0.325734	0.18517
CDH13	P55290;P55290-4	0	13.9524	14.2008	-0.248362	0.841852	0.6289	0.0105716	0.377394	0.18517
VSTM2A	Q8TAG5;Q8TAG5-2	1.6	13.1153	13.7136	-0.59835	0.660509	0.6245	0.011096	0.598226	0.18517
PRKCSH	P14314;P14314-2	13.6	9.84721	10.8009	-0.953683	0.516313	0.6263	0.0113406	0.757757	0.18517
PTPRN2	Q92932	0	11.847	12.1879	-0.340969	0.789511	0.6339	0.0123866	0.507167	0.18517
CST3	P01034	0	20.9023	21.1013	-0.198984	0.871164	0.6184	0.0124176	0.321565	0.18517
ATP6AP2	O75787;O75787-2	0	11.8067	12.1131	-0.306424	0.808644	0.6342	0.0126039	0.481169	0.18517
SERPINC1	P01008	0	17.402	17.1635	0.238489	1.17976	0.6371	0.0127432	2.62285	0.18517
PRRT3	Q5FWE3;Q5FWE3-3	4.8	12.0678	12.791	-0.723194	0.605755	0.5943	0.0129944	0.675205	0.18517
PCDHGC5	Q9Y5F6;Q9Y5F6-2	13.6	10.2239	10.7993	-0.575431	0.671086	0.6381	0.0139767	0.6736	0.191201
LCAT	P04180	68.8	7.2567	7.86063	-0.603925	0.657961	0.62	0.0159986	0.656512	0.206357
C1QC	P02747	0	16.1956	16.0181	0.177576	1.13098	0.6418	0.0162913	3.4393	0.206357
NPDC1	Q9NQX5	3.2	11.6217	12.0543	-0.432587	0.740932	0.6627	0.0190315	0.587621	0.232457
LYNX1	Q9BZG9-2	0	15.6859	15.9149	-0.229001	0.853226	0.6389	0.0199487	0.421948	0.235257
CHGB	P05060	0	18.6601	18.857	-0.19687	0.872441	0.6006	0.0270012	0.407064	0.290482
OMD	Q99983	0	12.3503	12.0699	0.280368	1.2145	0.6195	0.0280239	1.80752	0.290482
EPHA4	P54764	0	14.1581	14.3993	-0.241274	0.845998	0.587	0.0292089	0.493184	0.290482
AMBP	P02760	0	17.0392	16.7965	0.24262	1.18314	0.6124	0.029393	1.98811	0.290482
APLP1	P51693;P51693-2	0	16.6708	16.8613	-0.190546	0.876274	0.6106	0.0303424	0.413401	0.290482
DCN	P07585	68	7.72771	8.60581	-0.878105	0.544082	0.6198	0.0308394	0.81777	0.290482
SELENBP1	Q13228	0	13.8116	14.0163	-0.204714	0.867711	0.6035	0.0315432	0.449292	0.290482
ADGRB2	O60241;O60241-2;O60241-3;O60241-4	2.4	11.5255	11.8474	-0.321899	0.800016	0.6538	0.0324279	0.505118	0.290482
BTD	P43251;P43251-2;P43251-3;P43251-4	0	13.496	13.3587	0.137283	1.09983	0.6035	0.0336256	3.31548	0.290482
RGMB	Q6NW40	0.8	10.6034	10.8848	-0.281381	0.822803	0.6085	0.0337813	0.561038	0.290482
QSOX1	O00391;O00391-2	0	12.7666	12.9882	-0.221646	0.857586	0.5959	0.0339745	0.48184	0.290482
CDH10	Q9Y6N8	10.4	10.4402	11.0104	-0.570218	0.673515	0.5658	0.0380367	0.760501	0.298547
CADM2	Q8N3J6;Q8N3J6-2;Q8N3J6-3;Q8N3J6-4;Q8N3J6-5	4.8	10.9648	11.4024	-0.437548	0.738388	0.5943	0.038687	0.695449	0.298547
AGRN	O00468-3;O00468-6	0	12.9764	13.1782	-0.201857	0.869431	0.6111	0.0415203	0.489281	0.298547
TGOLN2	O43493	0	12.5837	12.8528	-0.269097	0.829839	0.5825	0.041594	0.576624	0.298547
ALB	P02768	0	27.562	27.3721	0.189886	1.14067	0.6027	0.0422921	2.15538	0.298547
CNTNAP2	Q9UHC6	0.8	10.6447	10.9318	-0.28712	0.819536	0.6114	0.0425826	0.596727	0.298547
CACNA2D1	P54289-2	0	13.7178	13.9168	-0.198912	0.871208	0.5886	0.0434616	0.478531	0.298547
KRT4	P19013	14.4	9.60347	10.5759	-0.972433	0.509646	0.5896	0.0435789	0.856899	0.298547
SERPINI1	Q99574	0	13.7031	13.8833	-0.180194	0.882584	0.5928	0.0438183	0.448387	0.298547
PARK7	Q99497	0	12.5117	12.828	-0.316246	0.803157	0.5786	0.0439489	0.634553	0.298547
SCG5	P05408;P05408-2	0	15.5583	15.7784	-0.22012	0.858494	0.6135	0.0451323	0.529766	0.298547
NPTX1	Q15818	0	16.1999	16.3636	-0.163646	0.892766	0.5799	0.0459548	0.415803	0.298547
MAN2A2	P49641;P49641-1	17.6	9.84007	10.5635	-0.723412	0.605663	0.5925	0.0462661	0.830109	0.298547
IGFBP4	P22692;P22692-2	0.8	12.5643	12.8123	-0.247937	0.8421	0.5946	0.0522256	0.547945	0.321479
PCMT1	P22061;P22061-2	0	12.0715	12.2819	-0.210343	0.864332	0.6038	0.0524889	0.537382	0.321479
NRXN3	Q9Y4C0;Q9Y4C0-3;Q9Y4C0-4	0	13.3725	13.5558	-0.183333	0.880666	0.5852	0.0531532	0.486636	0.321479
LDHB	P07195	0	14.2475	14.3785	-0.131025	0.913182	0.5807	0.0537132	0.374496	0.321479
A1BG	P04217	0	18.3625	18.1921	0.170439	1.1254	0.6051	0.0548369	2.12935	0.321479
IMPAD1	Q9NX62	0.8	12.7109	12.9624	-0.25157	0.839982	0.6336	0.0554598	0.57202	0.321479
MEGF10	Q96KG7;Q96KG7-2	43.2	8.07901	8.42558	-0.346576	0.786448	0.5723	0.0598439	0.706579	0.337924
CADM3	Q8N126	0	13.7849	13.9562	-0.171269	0.888061	0.5773	0.0607802	0.491478	0.337924
CHGA	P10645	0	17.0787	17.3224	-0.24367	0.844594	0.5936	0.0616595	0.607313	0.337924
OPCML	Q14982;Q14982-2;Q14982-3;Q14982-4	0	15.2199	15.4124	-0.192528	0.875071	0.5849	0.0622491	0.533906	0.337924
HP	P00738	0	19.6926	19.2474	0.445199	1.3615	0.6012	0.0666913	1.2963	0.352208
SERPINF1	P36955	0	19.5966	19.4957	0.100902	1.07244	0.5854	0.0670479	3.12897	0.352208
NRCAM	Q92823;Q92823-2;Q92823-3;Q92823-5;Q92823-6	0	17.2834	17.4626	-0.179222	0.883179	0.5687	0.0683995	0.523928	0.352208
C7	P10643	0	15.573	15.4497	0.123314	1.08923	0.5956	0.06924	2.54784	0.352208
SERPINA4	P29622	0	13.6662	13.4176	0.248542	1.18801	0.5925	0.0700296	1.57727	0.352208
RGMA	Q96B86;Q96B86-3;Q96B86-4	34.4	9.46805	10.1004	-0.632345	0.645127	0.5831	0.0712997	0.841603	0.353399
ITIH2	P19823	0	15.9272	15.7131	0.214076	1.15996	0.5846	0.0760346	1.67653	0.371483
SEZ6L	Q9BYH1;Q9BYH1-2;Q9BYH1-3;Q9BYH1-5;Q9BYH1-6;Q9BYH1-7	0	12.5019	12.6829	-0.181028	0.882074	0.5985	0.0802267	0.558919	0.381476
NCAN	O14594	0	14.0809	14.2875	-0.20665	0.866547	0.5828	0.0803107	0.602646	0.381476
GM2A	P17900	0	16.3786	16.4963	-0.117737	0.921632	0.5998	0.0843371	0.419789	0.390904
LYZ	P61626	0	14.3343	14.1213	0.212991	1.15909	0.6025	0.0875489	1.60295	0.390904
SEZ6L2	Q6UXD5;Q6UXD5-2;Q6UXD5-3;Q6UXD5-5;Q6UXD5-6	5.6	12.2335	12.7216	-0.488122	0.712952	0.5577	0.0875495	0.799827	0.390904
FBLN1	P22692;P22692-2	0	17.3707	17.275	0.0957737	1.06864	0.566	0.0890872	2.83524	0.390904
A2M	P01023	0	18.7258	18.6495	0.0762287	1.05426	0.5715	0.0897886	3.72131	0.390904
TMEM132A	Q24JP5;Q24JP5-2;Q24JP5-4	0	12.5737	12.7582	-0.184559	0.879918	0.5579	0.0901928	0.587936	0.390904
ENO3	P13929;P13929-2;P13929-3	3.2	11.453	11.788	-0.334931	0.792822	0.5791	0.0907015	0.705509	0.390904
CTSD	P07339	0	16.5859	16.4534	0.132538	1.09622	0.592	0.0914396	2.09807	0.390904
HSPG2	P98160	0	15.2205	15.1067	0.113811	1.08208	0.5734	0.0996086	2.26995	0.42057
SEZ6	Q53EL9;Q53EL9-2;Q53EL9-3	0	13.6894	13.8676	-0.17816	0.883829	0.5584	0.107267	0.603439	0.441819
HSPA5	P11021	0.8	11.9662	12.153	-0.186829	0.878535	0.5763	0.10798	0.573391	0.441819
MMP2	P08253	0	13.7817	13.7083	0.0734287	1.05221	0.5807	0.108517	3.32575	0.441819
PTPRF	P10586;P10586-2	0	11.7251	11.9197	-0.194567	0.873835	0.5812	0.11032	0.640181	0.443877
CPQ	Q9Y646	4.8	11.4575	11.1499	0.307613	1.23766	0.5991	0.118516	1.35727	0.456765
ITIH1	P19827	0	14.7301	14.5178	0.212317	1.15855	0.5663	0.118699	1.47697	0.456765
NTM	Q9P121;Q9P121-2;Q9P121-3;Q9P121-4	0	16.5076	16.6284	-0.120837	0.919654	0.5519	0.119426	0.499617	0.456765
PENK	P01210	0	13.7819	13.9271	-0.145209	0.904248	0.5993	0.119472	0.563609	0.456765
PON1	P27169	0	14.5455	14.3183	0.227223	1.17058	0.5694	0.120201	1.4461	0.456765
GDA	Q9Y2T3;Q9Y2T3-3	4.8	10.5821	10.9391	-0.357006	0.780783	0.5723	0.123267	0.796145	0.462604
C1QB	P02746	0	15.4174	15.2982	0.11916	1.0861	0.5713	0.125438	1.97904	0.462604
ADGRL1	O94910	0	13.8981	14.0438	-0.145645	0.903975	0.5466	0.126709	0.577997	0.462604
CHL1	O00533;O00533-2	0	16.0529	16.2415	-0.188558	0.877482	0.5579	0.127149	0.659029	0.462604
C1S	P09871	0	16.5439	16.4603	0.0835966	1.05966	0.5964	0.133254	2.48495	0.476611
FGA	P02671;P02671-2	0	13.871	14.0756	-0.204529	0.867822	0.5666	0.133785	0.686702	0.476611
IGFBP6	P24592	0	16.8403	16.7303	0.110016	1.07924	0.5663	0.136135	1.97461	0.479982
NELL2	Q99435;Q99435-2;Q99435-3;Q99435-4	0	15.9053	16.0596	-0.154288	0.898576	0.5595	0.138224	0.61697	0.480397
ICAM5	Q9UMF0	5.6	10.6684	10.9743	-0.305887	0.808945	0.6059	0.139062	0.778811	0.480397
CLSTN1	O94985-2	0	16.5473	16.6892	-0.141892	0.90633	0.5713	0.140915	0.595455	0.481928
PGLYRP2	Q96PD5;Q96PD5-2	0	14.1792	13.9485	0.23074	1.17344	0.5844	0.145448	1.36672	0.487286
MASP1	P48740;P48740-2;P48740-3	0	12.7606	12.5933	0.167298	1.12295	0.5773	0.146469	1.52544	0.487286
POMGNT1	Q8WZA1;Q8WZA1-2	0	13.1122	12.7741	0.338144	1.26413	0.5626	0.148138	1.23303	0.487286
PTPRS	Q13332-2;Q13332-6;Q13332-7	0	14.0436	14.1644	-0.120828	0.91966	0.5414	0.148181	0.557209	0.487286
SOD3	P08294	0	15.6288	15.4826	0.146228	1.10667	0.5511	0.150683	1.61018	0.490796
SERPIND1	P05546	0	16.925	16.8438	0.0811399	1.05785	0.5608	0.152378	2.33793	0.491635
SPARC	P09486	0	13.2143	13.097	0.117329	1.08472	0.5448	0.15853	1.76584	0.500925
CSF1R	P07333;P07333-2	0	16.3845	16.2566	0.127904	1.09271	0.5862	0.164921	1.66202	0.500925
THY1	P04216	0	17.1706	17.2983	-0.127788	0.915234	0.5472	0.165547	0.600819	0.500925
CARTPT	Q16568	4.8	11.9446	12.2947	-0.350138	0.784509	0.6098	0.166092	0.825753	0.500925
ECM1	Q16610;Q16610-4	0	13.9325	14.0035	-0.0710508	0.951944	0.5731	0.167287	0.404236	0.500925
CADM1	Q9BY67;Q9BY67-2;Q9BY67-3;Q9BY67-4;Q9BY67-5	0	13.7881	13.9489	-0.160766	0.89455	0.5456	0.168017	0.671856	0.500925
SIRPA	P78324;P78324-2;P78324-4	0	15.164	15.3184	-0.154413	0.898498	0.5254	0.16807	0.659928	0.500925
LSAMP	Q13449	0	16.6958	16.8515	-0.155663	0.89772	0.5519	0.168466	0.663645	0.500925
IGFBP2	P18065	0	14.6638	14.8014	-0.137596	0.909033	0.571	0.16893	0.626864	0.500925
UBB, UBC, RPS27A, UBA52	P0CG47;P0CG48;P62979;P62987	0	14.5541	14.6556	-0.101512	0.932056	0.555	0.170708	0.534373	0.500925
ATP6AP1	Q15904	0	13.8576	14.0036	-0.145997	0.903754	0.5742	0.171369	0.648116	0.500925
B4GAT1	O43505	0	17.2342	17.3475	-0.113298	0.924472	0.5836	0.173793	0.576749	0.503706
MT3	P25713	0	13.079	13.2071	-0.128124	0.91502	0.5466	0.176973	0.620036	0.505754
NRXN1	Q9ULB1;Q9ULB1-2;Q9ULB1-3	0	12.6222	12.735	-0.112792	0.924797	0.5414	0.177458	0.580474	0.505754
IGHG2	P01859	0	20.4929	20.3084	0.184437	1.13637	0.5595	0.181244	1.38766	0.508297
CSF1	P09603	1.6	13.1863	13.4014	-0.215068	0.861506	0.5508	0.183309	0.72239	0.508297
NEGR1	Q7Z3B1	0	15.8375	15.9585	-0.121028	0.919532	0.5393	0.183434	0.611163	0.508297
C4orf48	Q5BLP8;Q5BLP8-2;Q5BLP8-3	0.8	13.0244	13.3505	-0.326121	0.797678	0.5778	0.184295	0.831439	0.508297
HRG	P04196	0	16.0893	15.9439	0.145454	1.10608	0.5784	0.187846	1.49409	0.513947
CBLN4	Q9NTU7	0.8	12.2217	12.4115	-0.189793	0.876732	0.5364	0.189703	0.727119	0.514907
ENPP2	Q13822;Q13822-2;Q13822-3	0	16.9903	16.8876	0.102759	1.07383	0.5608	0.193086	1.74336	0.519963
PTN	P21246	12	11.6117	12.0657	-0.454034	0.729999	0.5477	0.198086	0.885669	0.524853
GC	P02774;P02774-3	0	19.5232	19.42	0.10323	1.07418	0.5545	0.198271	1.72162	0.524853
FBLN1iso4	P23142-4	0.8	14.7237	14.9387	-0.215091	0.861492	0.5286	0.199505	0.642348	0.524853
ITIH5	Q86UX2;Q86UX2-3	1.6	11.3382	11.5704	-0.232103	0.851393	0.5252	0.201809	0.785582	0.526861
AGT	P01019	0	19.165	19.0785	0.0865132	1.0618	0.5917	0.205657	1.8615	0.532838
LV302_HUMAN	P80748	0	16.4926	16.2956	0.196971	1.14629	0.5608	0.20745	1.30891	0.533443
WFIKKN2	Q8TEU8	0	13.464	13.5905	-0.126464	0.916074	0.5786	0.209605	0.65503	0.534961
NID2	Q14112;Q14112-2	0	12.3201	12.2341	0.0859709	1.0614	0.5556	0.219799	1.79767	0.556357
AFM	P43652	0	16.6995	16.548	0.151477	1.11071	0.5563	0.221241	1.39313	0.556357
FN1	P02751;P02751-17;P02751-3	0	18.0478	18.1464	-0.098633	0.933917	0.5453	0.224362	0.604855	0.55968
NCAM1	P13591	0	16.792	16.9327	-0.140736	0.907057	0.555	0.225931	0.706161	0.55968
CRTAC1	Q9NQ79;Q9NQ79-2	0	15.3877	15.4817	-0.0939201	0.936973	0.5603	0.229452	0.59777	0.55968
CHI3L1	P36222	0	15.0982	14.9822	0.116062	1.08377	0.5755	0.229774	1.5217	0.55968
PLD3	Q8IV08	11.2	12.5672	13.0091	-0.441953	0.736138	0.516	0.230745	0.897349	0.55968
C1R	P00736	0	15.19	15.1316	0.058434	1.04133	0.5812	0.240421	2.19921	0.571899
NPPC	P23582	0	13.6137	13.7344	-0.120647	0.919775	0.5223	0.240559	0.682976	0.571899
GSN	P06396;P06396-2;P06396-3;P06396-4	0	17.965	17.9043	0.0607154	1.04298	0.5629	0.240799	2.13187	0.571899
EFNB2	P52799	0	12.2044	12.3068	-0.10239	0.931489	0.5569	0.242885	0.639642	0.572873
NRXN2	Q9P2S2;Q9P2S2-2	0	13.3662	13.4838	-0.117596	0.921722	0.5569	0.251876	0.685604	0.590011
FAM3C	Q92520	0	14.5376	14.6702	-0.132562	0.91221	0.548	0.255425	0.721945	0.592906
NBL1	P41271;P41271-2	0	17.0575	17.1934	-0.135926	0.910085	0.5472	0.256579	0.729403	0.592906
MDH1	P40925;P40925-2;P40925-3	0	13.0858	13.1855	-0.0996735	0.933244	0.5503	0.26325	0.658081	0.59755
SERPINA3	P01011	0	19.7071	19.6169	0.0901344	1.06447	0.5721	0.263335	1.5875	0.59755
C5	P01031	0	13.7257	13.6108	0.114897	1.0829	0.5794	0.263831	1.44237	0.59755
PKM	P14618-2	0	14.2122	14.3073	-0.0950151	0.936262	0.5401	0.27477	0.657573	0.618232
DSC1	Q08554;Q08554-2	91.2	6.92811	7.30592	-0.377813	0.769603	0.6544	0.276601	0.898163	0.618284
GPX3	P22352	0	15.448	15.389	0.0590074	1.04175	0.5438	0.282669	1.91061	0.627746
SERPINA6	P08185	0	13.6411	13.7647	-0.123653	0.917861	0.5671	0.285573	0.733277	0.630103
FCGBP	Q9Y6R7	0	15.3193	15.1951	0.124209	1.08991	0.5618	0.293313	1.34883	0.643033
PTPRD	P23468;P23468-2;P23468-3;P23468-4;P23468-5;P23468-6;P23468-7	0	13.0534	13.147	-0.0936089	0.937175	0.5383	0.306498	0.690153	0.661122
CFB	P00751	0	18.3843	18.4777	-0.093382	0.937323	0.5561	0.30678	0.688047	0.661122
RBP4	P02753	0	16.3779	16.2754	0.10241	1.07357	0.57	0.307364	1.40306	0.661122
KLKB1	P03952	0	13.5579	13.4552	0.102641	1.07374	0.5519	0.312404	1.39489	0.667764
FGB	P02675	0	16.9892	17.1308	-0.141623	0.906499	0.5383	0.315296	0.787908	0.669758
COL18A1	P39060;P39060-1;P39060-2	0	13.2159	13.3677	-0.151739	0.900165	0.5529	0.317879	0.80214	0.671078
APOM	O95445	0	14.2578	14.1415	0.116272	1.08393	0.5503	0.327381	1.31741	0.683407
FAT2	Q9NYQ8	0	12.1496	12.2604	-0.110822	0.92606	0.5377	0.327716	0.751126	0.683407
SERPINA7	P05543	0	14.5105	14.3888	0.121633	1.08797	0.5637	0.334606	1.29011	0.687751
CPB2	Q96IY4	13.6	9.95115	10.1794	-0.228212	0.853692	0.5296	0.337791	0.875733	0.687751
APOA1	P02647	0	21.1033	21.0015	0.101766	1.07309	0.5597	0.338334	1.34879	0.687751
IGKV3-20	P01620;P01623	0	18.0719	17.9493	0.122544	1.08865	0.5299	0.339707	1.28069	0.687751
HLA-A	P05534;P30447	92	6.78824	7.15799	-0.369756	0.773913	0.6402	0.340338	0.92114	0.687751
APOA2	P02652	0	16.1823	16.0139	0.168368	1.12379	0.565	0.342317	1.19508	0.687751
FGG	P02679;P02679-2	0	14.9902	15.1219	-0.131744	0.912727	0.5241	0.343876	0.797957	0.687751
HV309_HUMAN	P01770	0	14.7963	14.3766	0.419628	1.33758	0.5288	0.346568	1.07162	0.689106
ADGRL3	Q9HAR2;Q9HAR2-2;Q9HAR2-3;Q9HAR2-4	0	12.498	12.6048	-0.106803	0.928643	0.5194	0.349287	0.762434	0.690498
FSTL4	Q6MZW2;Q6MZW2-2	0	11.8753	12.0184	-0.143138	0.905548	0.532	0.351632	0.81856	0.691139
LGALS3BP	Q08380	0	15.5698	15.5002	0.0695465	1.04939	0.5542	0.360295	1.494	0.704119
SULF2	Q8IWU5;Q8IWU5-2	0	12.2626	12.3848	-0.122222	0.918772	0.5519	0.365144	0.801124	0.70621
COL6A1	P12109	0	14.5184	14.5893	-0.0709772	0.951993	0.5267	0.36642	0.683473	0.70621
CNTN1	Q12860	0	16.6887	16.6219	0.0668235	1.04741	0.5511	0.36756	1.50075	0.70621
TNR	Q92752;Q92752-2	0	12.2892	12.3898	-0.100577	0.93266	0.5016	0.374795	0.771172	0.714104
CFH	P08603	0	17.4048	17.3509	0.053882	1.03805	0.5406	0.375844	1.61961	0.714104
IGHG1	P01857	0	22.0795	22.1963	-0.116775	0.922247	0.5485	0.380399	0.802823	0.714364
LUM	P51884	0	15.0645	14.9987	0.0657976	1.04666	0.5634	0.383145	1.46792	0.714364
TIMP1	P01033	0	14.1078	14.0351	0.0726503	1.05165	0.5561	0.385157	1.40979	0.714364
C8A	P07357	0	12.5163	12.6131	-0.0968141	0.935096	0.5396	0.386164	0.774089	0.714364
ADAM22	Q9P0K1;Q9P0K1-2;Q9P0K1-3;Q9P0K1-4;Q9P0K1-5	0	13.8787	13.9487	-0.0699246	0.952688	0.516	0.386425	0.702019	0.714364
TTR	P02766	0	20.4552	20.3635	0.0917288	1.06565	0.5197	0.394139	1.30026	0.724707
LV106_HUMAN	P04208	0	18.4443	18.5696	-0.12528	0.916826	0.5409	0.399366	0.818851	0.726886
RELN	P78509;P78509-2;P78509-3	0	15.1635	15.2548	-0.09122	0.938729	0.5317	0.399663	0.773366	0.726886
PCDH1	Q08174;Q08174-2	0.8	11.6318	11.7487	-0.11689	0.922174	0.5556	0.402718	0.817369	0.726886
IGSF8	Q969P0;Q969P0-3	0	13.5308	13.6006	-0.0698262	0.952753	0.5207	0.403826	0.719831	0.726886
EFEMP1	Q12805;Q12805-2;Q12805-3;Q12805-4	0	16.436	16.5059	-0.06991	0.952697	0.5283	0.411201	0.726385	0.736287
ACTB;ACTG1	P60709;P63261	0	14.649	14.7072	-0.0582007	0.960461	0.5296	0.419185	0.686621	0.743577
APOA4	P06727	0	16.3201	16.2125	0.107652	1.07747	0.5451	0.419621	1.22082	0.743577
CALR	P27797	2.4	12.5869	12.7438	-0.15694	0.896926	0.5045	0.424257	0.872663	0.747917
ORM2	P19652	0	17.8314	17.7507	0.0806842	1.05752	0.5584	0.426784	1.29524	0.748513
C8B	P07358	0	12.7527	12.6554	0.0973697	1.06982	0.5474	0.431924	1.23348	0.753663
PLXNB2	O15031	11.2	11.5879	11.3968	0.191052	1.1416	0.5168	0.444245	1.11013	0.771227
HV209_HUMAN	P06331	0	14.9204	15.0257	-0.105288	0.92962	0.5343	0.44935	0.833606	0.776149
SERPINA1	P01009	0	22.1184	22.0511	0.0673231	1.04777	0.5406	0.457025	1.31085	0.778893
TPI1	P60174;P60174-1;P60174-4	0	13.0613	13.1419	-0.0806263	0.945647	0.5147	0.457871	0.798541	0.778893
C3	P01024	0	19.8005	19.7395	0.0609985	1.04319	0.5406	0.461758	1.33995	0.778893
CBLN3	Q6UW01	0	13.3127	13.428	-0.115376	0.923142	0.5218	0.463228	0.857109	0.778893
LAMP1	P11279	1.6	11.9744	11.8584	0.116029	1.08375	0.5789	0.464047	1.17124	0.778893
ITIH4	Q14624;Q14624-2;Q14624-3	0	15.205	15.276	-0.071012	0.95197	0.5495	0.476175	0.788879	0.778893
APLP2	Q06481	0	11.9449	12.0713	-0.126437	0.916091	0.5459	0.476675	0.876249	0.778893
FSTL1	Q12841	0	13.4124	13.4569	-0.0445119	0.969618	0.5081	0.479634	0.682996	0.778893
OGN	P20774	0	17.4624	17.4205	0.0418923	1.02946	0.5443	0.480356	1.47959	0.778893
SPARCL1	Q14515	0	16.4358	16.4921	-0.0563028	0.961726	0.5312	0.48269	0.749793	0.778893
PPIB	P23284	0	12.773	12.7103	0.0626546	1.04439	0.5068	0.482792	1.29764	0.778893
C4A	P0C0L4	0	19.0133	18.9588	0.0544598	1.03847	0.5257	0.483016	1.34996	0.778893
TGFBI	Q15582	0	13.2588	13.4295	-0.170645	0.888445	0.5105	0.484332	0.907778	0.778893
CDH8	P55286	4.8	10.5575	10.6892	-0.131697	0.912757	0.5155	0.485916	0.885421	0.778893
CHIT1	Q13231;Q13231-2;Q13231-3;Q13231-4	30.4	9.84215	9.49074	0.351412	1.27581	0.5215	0.488587	1.04704	0.778893
DAG1	Q14118	0	16.0948	16.1314	-0.0366126	0.974941	0.5537	0.489237	0.650133	0.778893
PEBP4	Q96S96	41.6	10.7838	11.251	-0.467231	0.723352	0.5338	0.489655	0.967083	0.778893
L1CAM	P32004;P32004-2;P32004-3	0	12.2458	12.3372	-0.0913659	0.938634	0.5325	0.49433	0.844525	0.782689
CBLN1	P23435	5.6	10.7661	10.8984	-0.132367	0.912333	0.5335	0.503647	0.895027	0.791751
PLXDC2	Q6UX71	0.8	12.201	12.2868	-0.0858449	0.942233	0.5414	0.504683	0.843128	0.791751
PLTP	P55058	0	15.9134	15.8768	0.0365984	1.02569	0.5267	0.509907	1.47946	0.796293
GAPDH	P04406;P04406-2	0	12.2099	12.1272	0.082673	1.05898	0.532	0.513037	1.1873	0.797539
KRT1	P04264	0	18.1563	18.0678	0.0884415	1.06322	0.5532	0.518644	1.16745	0.801711
SERPING1	P05155;P05155-2;P05155-3	0	15.1836	15.1073	0.0763223	1.05433	0.5249	0.520409	1.19497	0.801711
AHSG	P02765	0	19.1817	19.1259	0.0558567	1.03948	0.5351	0.532694	1.25883	0.814348
VTN	P04004	0	17.4766	17.4181	0.0584541	1.04135	0.5115	0.533374	1.24471	0.814348
AXL	P30530;P30530-2	0	14.542	14.4859	0.0561581	1.03969	0.5422	0.549053	1.23376	0.83232
FETUB	Q9UGM5;Q9UGM5-2	0.8	12.9807	12.8785	0.10225	1.07345	0.5186	0.550013	1.12404	0.83232
VCAN	P13611;P13611-3;P13611-5	0	13.489	13.4443	0.0446542	1.03144	0.5524	0.556783	1.29007	0.838853
C4B	P0C0L5	1.6	13.5506	13.6799	-0.129341	0.914249	0.5189	0.560155	0.917398	0.840232
ALDOC	P09972	0	13.4614	13.5068	-0.0454381	0.968996	0.5202	0.584038	0.805059	0.872231
CD109	Q6YHK3;Q6YHK3-3;Q6YHK3-4	40.8	8.48119	8.62348	-0.142291	0.906079	0.5259	0.593395	0.936267	0.879275
MCAM	P43121	0	14.742	14.7813	-0.0393316	0.973106	0.5052	0.594877	0.789898	0.879275
ENO2	P09104;P09104-2	0	11.8518	11.7988	0.0530064	1.03742	0.5432	0.596467	1.19187	0.879275
APCS	P02743	0	11.7542	11.8543	-0.100142	0.932941	0.5325	0.60211	0.914688	0.883784
CPE	P16870;P16870-2	0	16.1525	16.194	-0.0415296	0.971624	0.5086	0.607757	0.811857	0.88826
KRT9	P35527	0	17.7263	17.6532	0.0730999	1.05197	0.5369	0.61149	1.12255	0.889034
IGHG4	P01861	0	20.2008	20.1392	0.0615692	1.0436	0.5181	0.614773	1.14466	0.889034
ORM1	P02763	0	19.473	19.4171	0.0559423	1.03954	0.5322	0.616085	1.15897	0.889034
DKK3	Q9UBP4	0	19.2483	19.2816	-0.0333102	0.977176	0.5233	0.620648	0.785049	0.891855
CLU	P10909;P10909-2;P10909-4;P10909-5	0	21.9505	21.9814	-0.0309867	0.978751	0.5304	0.62715	0.778665	0.897428
KRT16	P08779	10.4	10.7713	10.9434	-0.172086	0.887559	0.5016	0.636444	0.957894	0.904652
ECM2	O94769;O94769-2	0	12.7092	12.7583	-0.0491074	0.966534	0.5246	0.637489	0.861871	0.904652
LRRC4B	Q9NT99	0	14.4651	14.5088	-0.0436659	0.970187	0.5309	0.643087	0.850795	0.908825
NCAM2	O15394	0	14.2643	14.315	-0.0507069	0.965463	0.5267	0.646568	0.872559	0.909984
CLEC3B	P05452	0	16.5453	16.5724	-0.0271112	0.981383	0.5228	0.652099	0.781928	0.912013
APOB	P04114	22.4	10.6414	10.4882	0.153208	1.11204	0.5142	0.653834	1.04426	0.912013
BCAN	Q96GW7	0	16.4703	16.4336	0.0367422	1.02579	0.5252	0.656888	1.19391	0.912013
PEBP1	P30086	0	15.2864	15.2445	0.0418808	1.02946	0.5278	0.659149	1.1645	0.912013
ART3	Q13508;Q13508-2;Q13508-3	0	12.3658	12.4044	-0.0386232	0.973584	0.501	0.661343	0.849537	0.912013
CANT1	Q8WVQ1;Q8WVQ1-3	0	13.8299	13.7616	0.0683154	1.04849	0.5466	0.670991	1.09109	0.921602
F12	P00748	8	12.9754	13.1222	-0.14679	0.903258	0.5147	0.674726	0.96161	0.923025
SPOCK1	Q08629	0	13.1606	13.1187	0.0418821	1.02946	0.5008	0.679882	1.14285	0.923565
COL1A1	P02452	0	14.3451	14.386	-0.0409529	0.972013	0.5228	0.680673	0.872956	0.923565
MEGF8	Q7Z7M0;Q7Z7M0-2	0	13.4515	13.4086	0.0429122	1.03019	0.5296	0.684798	1.13485	0.923565
IGLL5	B9A064	0	19.3572	19.4093	-0.0521819	0.964477	0.5176	0.690672	0.904863	0.923565
TNXB	P22105	18.4	10.5265	10.6519	-0.125458	0.916713	0.5343	0.690792	0.959608	0.923565
IGHM	P01871;P01871-2	0	14.0258	14.1278	-0.102037	0.931716	0.5333	0.692618	0.950736	0.923565
IGHV3-13	P01766	0	18.3784	18.3299	0.0484298	1.03414	0.5178	0.695221	1.1098	0.923565
LAMP2	P13473;P13473-2;P13473-3	0	14.0035	13.9713	0.0322099	1.02258	0.5191	0.701283	1.16184	0.923565
TXN	P10599;P10599-2	0	13.2094	13.2452	-0.0357731	0.975509	0.5018	0.707627	0.878852	0.923565
SEMA7A	O75326	0	14.2108	14.1695	0.0412786	1.02903	0.5304	0.710554	1.11605	0.923565
ENDOD1	O94919	0	13.3664	13.3938	-0.0274441	0.981157	0.5294	0.715296	0.853142	0.923565
NFASC	O94856;O94856-11;O94856-12;O94856-13;O94856-4;O94856-6;O94856-7;O94856-9	0	14.552	14.4992	0.0527641	1.03725	0.517	0.716526	1.08496	0.923565
C9	P02748	0	15.3551	15.3185	0.0366839	1.02575	0.5199	0.716932	1.12454	0.923565
IGLV3-1	P01715	13.6	11.7703	11.8988	-0.128471	0.9148	0.505	0.717758	0.967378	0.923565
KRT10	P13645	0	18.0621	18.0013	0.0607964	1.04304	0.5304	0.719021	1.0722	0.923565
IGHA2	P01877	0	14.9848	15.0663	-0.0815797	0.945022	0.5231	0.72005	0.949671	0.923565
KRT37;KRT38	O76014;O76015	37.6	10.5455	10.7681	-0.222663	0.856982	0.5312	0.722105	0.98158	0.923565
IGFBP7	Q16270;Q16270-2	0	16.4221	16.3885	0.0336381	1.02359	0.5055	0.724008	1.12927	0.923565
CLSTN2	Q9H4D0	12	9.99259	9.92084	0.0717585	1.051	0.5233	0.73121	1.05609	0.923565
CD44	P16070;P16070-10;P16070-11;P16070-12;P16070-13;P16070-14;P16070-15;P16070-16;P16070-17;P16070-18;P16070-3;P16070-4;P16070-5;P16070-6;P16070-7;P16070-8;P16070-9	0.8	14.8891	14.9408	-0.05172	0.964785	0.5616	0.737456	0.931127	0.923565
KV203_HUMAN	P01616	0.8	14.4974	14.5595	-0.0620995	0.957869	0.5105	0.740578	0.943874	0.923565
IGHV3-23	P01764;P01771;P01772	0	15.6337	15.6847	-0.051064	0.965224	0.5121	0.741268	0.931957	0.923565
TMPRSS13, PRSS1	P07477;Q9BYE2;Q9BYE2-2;Q9BYE2-3;Q9BYE2-5	1.6	15.9298	15.7441	0.18577	1.13742	0.506	0.742105	1.01932	0.923565
NPC2	P61916	0	18.0272	18.0077	0.019452	1.01357	0.5244	0.742868	1.19901	0.923565
LMAN2	Q12907	0	13.0983	13.1194	-0.0211685	0.985434	0.5024	0.74541	0.849457	0.923565
CD59	P13987	0	15.7395	15.7167	0.0227669	1.01591	0.5312	0.752037	1.15471	0.923565
PLG	P00747	0	16.4779	16.4476	0.0302573	1.02119	0.5165	0.754601	1.11176	0.923565
SERPINF2	P08697;P08697-2	0	15.7006	15.6732	0.0273463	1.01914	0.5089	0.757915	1.12045	0.923565
C2	P06681	0	13.9106	13.8896	0.0210091	1.01467	0.5333	0.767518	1.14591	0.923565
KV309_HUMAN	P04433	0	17.9855	18.0313	-0.0457669	0.968775	0.5312	0.767807	0.93919	0.923565
CNDP1	Q96KN2	0	16.9864	16.9638	0.0226129	1.0158	0.5128	0.768056	1.13442	0.923565
EFEMP2	O95967	0	13.187	13.1691	0.0178879	1.01248	0.5003	0.768956	1.17216	0.923565
RNASE1	P07998	0	15.141	15.1651	-0.024105	0.98343	0.5354	0.771471	0.891365	0.923565
IGF2	P01344;P01344-2;P01344-3	0	16.3301	16.3117	0.0184031	1.01284	0.5115	0.774028	1.15811	0.923565
CFHR1	Q03591	2.4	13.0926	13.1562	-0.0636083	0.956868	0.5385	0.77482	0.958917	0.923565
B2M	P61769	0	17.7043	17.6813	0.0230184	1.01608	0.5204	0.775717	1.12254	0.923565
FUCA2	Q9BTY2	22.4	11.5584	11.7023	-0.143911	0.905062	0.5529	0.776534	0.981897	0.923565
COL6A3	P12111;P12111-2;P12111-4	0	11.7881	11.8208	-0.032751	0.977554	0.539	0.779838	0.924954	0.923565
CP	P00450	0	18.5014	18.4778	0.0236551	1.01653	0.5254	0.782518	1.11134	0.923565
PTGDS	P41222	0	24.4118	24.3879	0.0238676	1.01668	0.5301	0.785399	1.10712	0.923565
CFI	P05156	0	15.3675	15.344	0.023508	1.01643	0.5417	0.78584	1.10856	0.923565
SPP1	P10451-5	0	16.5776	16.5492	0.0284188	1.01989	0.5097	0.790062	1.08527	0.925346
VCAM1	P19320;P19320-2;P19320-3	0	13.1733	13.1945	-0.0212012	0.985412	0.5178	0.7942	0.899998	0.926485
HV308_HUMAN	P01769	0	16.2874	16.3246	-0.0372569	0.974506	0.5097	0.796452	0.942972	0.926485
ALCAM	Q13740;Q13740-2	0	12.5249	12.4972	0.0277464	1.01942	0.505	0.801319	1.07757	0.927642
CPVL	Q9H3G5	0	13.341	13.3171	0.023954	1.01674	0.5288	0.804068	1.08823	0.927642
KRT2	P35908	0	16.6804	16.6441	0.0363151	1.02549	0.5121	0.808874	1.05417	0.927642
C6	P13671	2.4	12.3414	12.2967	0.0447201	1.03148	0.5034	0.811455	1.04282	0.927642
SERPINA5	P05154	42.4	8.43507	8.49699	-0.0619226	0.957987	0.5212	0.811924	0.970468	0.927642
C16orf89	Q6UX73;Q6UX73-2	0	13.8165	13.7991	0.0174239	1.01215	0.5273	0.822421	1.09942	0.927642
QDPR	P09417;P09417-2	0	12.2391	12.2722	-0.0330165	0.977375	0.5147	0.825054	0.952507	0.927642
DPP6	P42658;P42658-2	4	9.83839	9.87184	-0.0334539	0.977078	0.5157	0.830517	0.956214	0.927642
SEPP1	P49908	0	13.9168	13.9029	0.0139119	1.00969	0.5165	0.830976	1.11338	0.927642
KRT6B	P04259	0	16.697	16.6664	0.0306164	1.02145	0.5338	0.833156	1.04853	0.927642
APOE	P02649	0	21.0298	21.0149	0.0149207	1.0104	0.5409	0.834995	1.10019	0.927642
OLFML3	Q9NRN5;Q9NRN5-2	0	12.6008	12.6158	-0.0149374	0.9897	0.5118	0.838668	0.912989	0.927642
CNTN2	Q02246	0	14.5329	14.5164	0.0164263	1.01145	0.516	0.839729	1.08513	0.927642
CD99L2	Q8TCZ2;Q8TCZ2-2;Q8TCZ2-3;Q8TCZ2-5	15.2	10.6542	10.5986	0.0556101	1.0393	0.5328	0.840206	1.02433	0.927642
IGHG3	P01860	0	22.8586	22.8369	0.0217009	1.01516	0.5105	0.840994	1.0627	0.927642
LRG1	P02750	0	15.8828	15.859	0.0237697	1.01661	0.5005	0.842363	1.05602	0.927642
IGLC2;IGLC3	P0CG05;P0CG06	0	20.8786	20.8579	0.0207261	1.01447	0.5026	0.843558	1.06354	0.927642
GOT1	P17174	0	11.9349	11.9568	-0.0218418	0.984974	0.5113	0.849593	0.947432	0.929876
F2	P00734	0	17.2658	17.2499	0.0159271	1.0111	0.5176	0.851027	1.07531	0.929876
APOH	P02749	0	17.6354	17.6181	0.0172745	1.01205	0.5126	0.860958	1.05997	0.937731
C8G	P07360	0	13.5304	13.5496	-0.0192247	0.986763	0.5223	0.870393	0.955658	0.944898
JCHAIN	P01591	17.6	10.1645	10.2198	-0.0552353	0.962437	0.5155	0.873064	0.984989	0.944898
PROS1	P07225	0	15.1307	15.1239	0.00681534	1.00474	0.5123	0.880298	1.11524	0.949723
KV310_HUMAN	P04434	0	17.7857	17.8036	-0.0179315	0.987648	0.5152	0.888699	0.964811	0.95398
CD14	P08571	0	14.7204	14.7123	0.00814705	1.00566	0.5031	0.889914	1.0802	0.95398
KNG1	P01042-2	0	18.283	18.2953	-0.0123204	0.991496	0.5231	0.892612	0.952659	0.95398
PTPRZ1	P23471;P23471-2	0	14.6273	14.6196	0.00770588	1.00536	0.501	0.902374	1.0661	0.961408
LV301_HUMAN	P01714	0	14.999	14.9809	0.0180998	1.01262	0.5063	0.907223	1.02489	0.962378
CADM4	Q8NFZ8	0	15.4338	15.427	0.0068187	1.00474	0.5157	0.915178	1.05606	0.962378
KLK6	Q92876	0	17.7087	17.7154	-0.00673966	0.995339	0.517	0.918503	0.950358	0.962378
CFD	P00746	0	13.0303	13.0395	-0.00924595	0.993612	0.5026	0.918532	0.9636	0.962378
IGKV2D-28	P01617	0	16.9011	16.922	-0.020899	0.985618	0.5309	0.91922	0.983998	0.962378
HV320_HUMAN	P01781	0	15.2599	15.2471	0.0128533	1.00895	0.5042	0.921266	1.02522	0.962378
C1QTNF3	Q9BXJ4;Q9BXJ4-2;Q9BXJ4-3	4	11.4565	11.4759	-0.0194304	0.986622	0.5448	0.922983	0.984418	0.962378
TIMP2	P16035	0	14.0953	14.084	0.0113428	1.00789	0.5113	0.926806	1.02473	0.963428
FABP5	Q01469	7.2	10.4991	10.5226	-0.0234378	0.983885	0.5173	0.93567	0.990933	0.967554
KRT14	P02533	0	13.6734	13.6937	-0.0202956	0.986031	0.5063	0.938803	0.99051	0.967554
IGHA1	P01876	0	18.9665	18.9805	-0.0139524	0.990376	0.5202	0.939263	0.986461	0.967554
LGALS1	P09382	0	12.817	12.8131	0.00392012	1.00272	0.5018	0.951744	1.03109	0.977467
ENO1	P06733;P06733-2	0	11.7916	11.7958	-0.00421367	0.997084	0.5039	0.95631	0.976937	0.978043
NEO1	Q92859;Q92859-2;Q92859-3;Q92859-4	0	13.9936	13.9892	0.00441114	1.00306	0.5105	0.958025	1.02079	0.978043
LRP1	Q07954	2.4	12.1765	12.1701	0.00636713	1.00442	0.5092	0.966913	1.00891	0.98418
PCOLCE	Q15113	0	15.8506	15.8526	-0.00202095	0.9986	0.5304	0.976113	0.985571	0.990595
COL1A2	P08123	0	12.3831	12.3849	-0.00185987	0.998712	0.5128	0.980229	0.989242	0.990717
PSAP	P07602;P07602-2;P07602-3	0	18.1067	18.1083	-0.0016337	0.998868	0.5259	0.982026	0.989876	0.990717
IGHV1-69	P01742;P01761;P06326	0	19.4319	19.4326	-0.000693298	0.99952	0.5162	0.995483	0.998487	0.999926
APP	P05067;P05067-10;P05067-11;P05067-4;P05067-6;P05067-8	0	15.9807	15.9808	-5.79e-05	0.99996	0.5042	0.999493	0.999771	0.999926
IGKC	P01834	0	21.2939	21.2939	-1.13e-05	0.999992	0.5063	0.999926	0.999975	0.999926
*p-value reflects the unadjusted p-value for the indicated protein
**FDR reflects the adjusted p-value
