# Supplementary material for: Cerebrospinal fluid proteomics implicates the granin family in Parkinson’s disease
Source: Sci Rep. 2020 Feb 12;10:2479. doi: 10.1038/s41598-020-59414-4 (PMC7015906; doi:10.1038/s41598-020-59414-4)
Supplement: Supplementary file 3 — Additional File 3 Table S2. [file 41598_2020_59414_MOESM3_ESM.xlsx]

## Sheet: Cohort2_Univariate_Analysis
Additional file 3: Table S2 DIA Statistics for Cohort 2
Gene Name	Uniprot Accession #	% of missing values	Mean of PD (Log2 Relative abundance)	Mean of HC (Log2 Relative abundance)	Mean difference	Fold change	AUC	p-value*	Odds ratio	FDR**
GOT1	P17174	0	11.161	11.6645	-0.503535	0.705376	0.7766	0.000911454	0.0841586	0.266941
CGREF1	Q99674;Q99674-4;Q99674-5	0	12.7793	13.2845	-0.505226	0.70455	0.7176	0.00388006	0.255979	0.266941
APOD	P05090	0	20.8457	20.5945	0.251138	1.19015	0.6919	0.00415288	12.8488	0.266941
MT3	P25713	1.40845	12.2417	12.7792	-0.537473	0.688976	0.7068	0.00428177	0.197825	0.266941
PTPRN2	Q92932	1.40845	11.2373	11.9804	-0.743104	0.597453	0.7043	0.00499577	0.4019	0.266941
C1QC	P02747	0	16.4645	16.1069	0.357601	1.28129	0.7143	0.0054195	6.74936	0.266941
NRCAM	Q92823;Q92823-2;Q92823-3;Q92823-5;Q92823-6	0	16.9095	17.2675	-0.358017	0.780236	0.706	0.0054637	0.177145	0.266941
CLU	P10909;P10909-2;P10909-4;P10909-5	0	21.8257	21.5693	0.256448	1.19453	0.7583	0.00730558	17.0207	0.294852
CFD	P00746	1.40845	11.772	12.5114	-0.739363	0.599004	0.6852	0.0088572	0.362172	0.294852
PKM	P14618-2	0	14.6499	14.8942	-0.244277	0.844239	0.6728	0.00970008	0.128086	0.294852
CDH2	P19022	0	14.9923	15.3112	-0.318873	0.801696	0.6902	0.0101967	0.195157	0.294852
CDH8	P55286	8.4507	9.60786	10.3686	-0.76073	0.590198	0.7234	0.0103457	0.488231	0.294852
LDHB	P07195	0	13.9337	14.2795	-0.345799	0.786872	0.6669	0.0114466	0.176727	0.301134
QSOX1	O00391;O00391-2	0	13.0065	13.4211	-0.414561	0.750248	0.6819	0.0134927	0.341615	0.329608
C1QB	P02746	0	15.0573	14.7457	0.311503	1.241	0.6711	0.0154115	4.19783	0.330922
ENO1	P06733;P06733-2	0	11.7381	11.9439	-0.205883	0.867008	0.6728	0.0157634	0.12366	0.330922
PLXNB2	O15031	45.0704	9.6725	8.72505	0.947449	1.92846	0.6686	0.0164493	1.52778	0.330922
HSPA5	P11021	0	11.5957	11.8439	-0.248177	0.84196	0.6869	0.0175542	0.192596	0.333529
CHGB	P05060	0	19.0474	19.3597	-0.312264	0.805377	0.6703	0.0197354	0.282412	0.355237
ADGRL1	O94910	0	13.5691	13.8209	-0.251856	0.839815	0.6628	0.0208493	0.211655	0.35558
CHL1	O00533;O00533-2	0	16.2966	16.5563	-0.259675	0.835276	0.6744	0.0238699	0.259601	0.35558
IGFBP2	P18065	0	14.6223	14.3847	0.237578	1.17901	0.6811	0.0244622	4.56666	0.35558
EPHA4	P54764	0	14.0771	14.4059	-0.328823	0.796186	0.6703	0.024541	0.311379	0.35558
ALCAM	Q13740;Q13740-2	0	12.4232	12.7508	-0.327586	0.796869	0.6603	0.0253198	0.344264	0.35558
CRTAC1	Q9NQ79;Q9NQ79-2	0	15.6343	15.8562	-0.22189	0.857442	0.6553	0.0269527	0.229993	0.35558
TPI1	P60174;P60174-1;P60174-4	0	12.5583	12.8867	-0.328414	0.796411	0.6404	0.0273098	0.339109	0.35558
TGOLN2	O43493	0	12.6146	12.9767	-0.362013	0.778078	0.6138	0.028366	0.395512	0.35558
CFHR1	Q03591	4.22535	13.4482	12.6656	0.782636	1.72027	0.6661	0.0291118	2.14571	0.35558
VGF	O15240	0	15.3191	15.6928	-0.37368	0.771811	0.6312	0.031094	0.415766	0.361239
SPARCL1	Q14515	0	17.3793	17.6216	-0.242292	0.845401	0.6595	0.0350885	0.273649	0.361239
FAM3C	Q92520	0	14.6842	15.0703	-0.386081	0.765206	0.6528	0.0355909	0.457532	0.361239
SCG3	Q8WXD2	0	15.8548	16.1173	-0.262523	0.833629	0.6495	0.036372	0.316894	0.361239
MEGF10	Q96KG7;Q96KG7-2	63.3803	8.15247	7.66828	0.484185	1.3988	0.6279	0.0374657	1.88338	0.361239
VSTM2A	Q8TAG5;Q8TAG5-2	1.40845	13.1975	13.7597	-0.562214	0.677262	0.6453	0.038319	0.489443	0.361239
SERPINC1	P01008	0	17.6941	17.455	0.239071	1.18023	0.6669	0.0399133	3.30596	0.361239
CHGA	P10645	0	17.2409	17.561	-0.320037	0.801049	0.6362	0.0401733	0.420524	0.361239
IGFBP6	P24592	0	18.131	17.9448	0.186136	1.13771	0.613	0.0403765	4.38187	0.361239
NTM	Q9P121;Q9P121-2;Q9P121-3;Q9P121-4	0	16.5132	16.7516	-0.238382	0.847696	0.6453	0.0411802	0.286997	0.361239
FGG	P02679;P02679-2	0	16.1156	15.7317	0.383897	1.30486	0.637	0.0411939	2.07612	0.361239
TMEM132A	Q24JP5;Q24JP5-2;Q24JP5-4	0	12.5084	12.7849	-0.276542	0.825567	0.657	0.0424128	0.368967	0.362629
C4orf48	Q5BLP8;Q5BLP8-2;Q5BLP8-3	11.2676	11.5399	12.6896	-1.14976	0.4507	0.6204	0.046757	0.798307	0.390022
NELL2	Q99435;Q99435-2;Q99435-3;Q99435-4	0	15.6434	15.875	-0.231592	0.851695	0.6503	0.050374	0.338519	0.40663
LSAMP	Q13449	0	16.2165	16.5569	-0.34037	0.789839	0.6387	0.0512845	0.459275	0.40663
SELENBP1	Q13228	0	13.968	14.2629	-0.294966	0.815092	0.6836	0.054004	0.426532	0.40663
LGALS1	P09382	0	12.0219	11.8059	0.216011	1.16152	0.6346	0.0552083	3.70745	0.40663
IGHV1-69	P01742;P01761;P06326	0	19.1277	19.4064	-0.278657	0.824358	0.6304	0.0587589	0.433181	0.40663
OPCML	Q14982;Q14982-2;Q14982-3;Q14982-4	0	14.2553	14.526	-0.270692	0.828922	0.6379	0.060135	0.415779	0.40663
PEBP1	P30086	0	14.1184	14.3066	-0.188225	0.877685	0.6287	0.0616287	0.290344	0.40663
SCG2	P13521	0	15.4317	15.6547	-0.222949	0.856812	0.6005	0.0623343	0.353119	0.40663
KRT4	P19013	32.3944	9.50691	10.8223	-1.31543	0.401804	0.6204	0.0624083	0.844526	0.40663
NBL1	P41271;P41271-2	0	17.0521	17.2826	-0.230552	0.852309	0.6229	0.0637909	0.379325	0.40663
HV309_HUMAN	P01770	0	17.4873	16.7005	0.786891	1.72535	0.6188	0.0645623	1.33868	0.40663
IGHG1	P01857	0	21.3544	21.6408	-0.286405	0.819943	0.6321	0.0648609	0.453048	0.40663
PAM	P19021;P19021-2;P19021-3;P19021-4;P19021-5;P19021-6	0	15.6219	15.841	-0.219086	0.859109	0.6229	0.0655663	0.371745	0.40663
CPQ	Q9Y646	0	13.4754	13.1835	0.291833	1.22419	0.603	0.0655945	2.28939	0.40663
CDH13	P55290;P55290-4	0	14.1743	14.4207	-0.246395	0.843	0.6495	0.0665827	0.409353	0.40663
PLTP	P55058	0	16.0172	15.8427	0.174562	1.12862	0.6229	0.0732092	3.50567	0.418451
SCG5	P05408;P05408-2	0	15.2062	15.4493	-0.243074	0.844943	0.6138	0.0744679	0.436622	0.418451
F2	P00734	0	17.6039	17.4303	0.173568	1.12784	0.6138	0.0753838	3.23933	0.418451
PCMT1	P22061;P22061-2	1.40845	11.9449	12.2891	-0.344252	0.787716	0.6113	0.0761395	0.499288	0.418451
NEO1	Q92859;Q92859-2;Q92859-3;Q92859-4	0	13.3679	13.5985	-0.230597	0.852282	0.6312	0.076321	0.408495	0.418451
UBB, UBC, RPS27A, UBA52	P0CG47;P0CG48;P62979;P62987	0	15.2875	15.5022	-0.214724	0.861711	0.6113	0.0765391	0.379385	0.418451
SEPP1	P49908	0	15.1549	15.0432	0.111633	1.08045	0.6246	0.0787062	7.31524	0.418451
CACNA2D1	P54289-2	0	14.36	14.5974	-0.237395	0.848276	0.6096	0.0792517	0.442261	0.418451
PTPRS	Q13332-2;Q13332-6;Q13332-7	0	14.0123	14.2112	-0.198916	0.871205	0.6346	0.0802657	0.349571	0.418451
ADGRB2	O60241;O60241-2;O60241-3;O60241-4	0	12.7705	12.969	-0.198468	0.871476	0.6296	0.0829821	0.364063	0.418451
RBP4	P02753	0	16.4051	16.1784	0.22675	1.1702	0.6013	0.0834491	2.32299	0.418451
FGB	P02675	0	16.5816	16.2742	0.307312	1.2374	0.5988	0.0834906	1.8669	0.418451
ENO2	P09104;P09104-2	0	11.3275	11.5677	-0.240177	0.846641	0.6071	0.0855374	0.456792	0.418451
FGA	P02671;P02671-2	0	14.4243	14.1101	0.314174	1.2433	0.6254	0.0856479	1.81987	0.418451
NPPC	P23582	0	13.6458	13.9688	-0.323045	0.799381	0.6146	0.092584	0.507243	0.420239
MCAM	P43121	0	14.5274	14.6919	-0.164461	0.892262	0.6105	0.0926066	0.329123	0.420239
SEZ6L2	Q6UXD5;Q6UXD5-2;Q6UXD5-3;Q6UXD5-5;Q6UXD5-6	9.85915	11.1398	11.8882	-0.748314	0.595299	0.6229	0.0934655	0.786208	0.420239
RGMB	Q6NW40	5.6338	11.3152	10.7649	0.55025	1.46434	0.5756	0.0935804	1.65998	0.420239
PPIB	P23284	0	13.2218	12.969	0.252805	1.19152	0.613	0.0948498	2.14148	0.420239
COL1A1	P02452	0	14.5525	14.7898	-0.23726	0.848355	0.613	0.09577	0.480348	0.420239
ENPP2	Q13822;Q13822-2;Q13822-3	0	16.5497	16.7865	-0.236784	0.848635	0.6204	0.0961124	0.477593	0.420239
PARK7	Q99497	2.8169	12.2408	12.732	-0.491198	0.711434	0.5922	0.0963893	0.633115	0.420239
AGRN	O00468-3;O00468-6	0	13.0394	13.2661	-0.226689	0.854594	0.6445	0.0970728	0.459443	0.420239
IGFBP4	P22692;P22692-2	0	13.1467	13.3546	-0.207827	0.86584	0.5855	0.0993011	0.43128	0.424512
IGKV3-20	P01620;P01623	0	18.1643	18.4193	-0.254988	0.837994	0.6188	0.107565	0.522683	0.447777
ART3	Q13508;Q13508-2;Q13508-3	0	12.8051	13.0261	-0.220989	0.857977	0.6096	0.10771	0.471991	0.447777
KV310_HUMAN	P04434	0	18.0276	18.2466	-0.219018	0.85915	0.6088	0.108671	0.478377	0.447777
SERPINA3	P01011	0	19.9391	19.7622	0.176954	1.13049	0.6171	0.113557	2.51607	0.458647
SERPINF1	P36955	0	19.6295	19.7363	-0.106714	0.928701	0.6055	0.114916	0.229888	0.458647
PTPRF	P10586;P10586-2	2.8169	11.8267	12.2594	-0.432757	0.740845	0.5822	0.115332	0.62419	0.458647
SOD3	P08294	0	15.0762	15.308	-0.231799	0.851572	0.6013	0.119871	0.512862	0.471218
ATP6AP1	Q15904	0	13.7798	14.0181	-0.238332	0.847725	0.6287	0.124894	0.528676	0.485385
ITIH4	Q14624;Q14624-2;Q14624-3	0	15.4693	15.2791	0.190138	1.14087	0.6287	0.126942	2.17525	0.487799
IGFBP7	Q16270;Q16270-2	0	15.5971	15.8069	-0.209819	0.864646	0.6105	0.135872	0.516346	0.516314
C8A	P07357	0	13.2906	13.0311	0.2595	1.19706	0.6296	0.137827	1.76627	0.517989
APOM	O95445	0	14.1068	13.8421	0.264748	1.20143	0.6038	0.139647	1.67508	0.519124
SERPINI1	Q99574	0	13.2642	13.4206	-0.156453	0.897228	0.6121	0.142935	0.425778	0.52139
APOH	P02749	0	18.2647	18.1048	0.159953	1.11725	0.6096	0.143306	2.34872	0.52139
APOA4	P06727	0	18.5638	18.3287	0.235109	1.177	0.5972	0.147508	1.74231	0.531029
ITIH2	P19823	0	16.241	16.0136	0.22739	1.17071	0.6047	0.149186	1.76664	0.531474
NFASC	O94856;O94856-11;O94856-12;O94856-13;O94856-4;O94856-6;O94856-7;O94856-9	0	14.8345	14.5831	0.251402	1.19036	0.6113	0.152451	1.65982	0.533679
FBLN1	P22692;P22692-2	0	17.9827	18.1016	-0.118863	0.920913	0.598	0.155232	0.34695	0.533679
SERPINA4	P29622	0	14.5704	14.335	0.23544	1.17727	0.5789	0.155915	1.74936	0.533679
KNG1	P01042-2	0	18.613	18.4358	0.177282	1.13075	0.6038	0.156047	2.02446	0.533679
NEGR1	Q7Z3B1	0	15.759	15.9317	-0.172697	0.887182	0.6113	0.163787	0.492923	0.554605
CST3	P01034	0	21.0199	21.1707	-0.150787	0.900759	0.6038	0.167632	0.455289	0.562061
FSTL1	Q12841	0	13.0267	13.1453	-0.118623	0.921066	0.5889	0.173408	0.383197	0.575781
APOA1	P02647	0	21.8427	21.6493	0.193414	1.14347	0.5814	0.180692	1.78486	0.591112
KRT37;KRT38	O76014;O76015	92.9577	7.13242	7.62936	-0.496939	0.708609	0.5606	0.182383	0.779812	0.591112
TNR	Q92752;Q92752-2	0	12.9364	13.1937	-0.257308	0.836648	0.5341	0.185271	0.6171	0.591112
PTN	P21246	47.8873	9.7289	9.03936	0.689541	1.61277	0.5855	0.186221	1.1663	0.591112
AMBP	P02760	0	17.7206	17.5364	0.184182	1.13617	0.6063	0.187605	1.81591	0.591112
OMG	P23515	5.6338	11.6604	12.0931	-0.43276	0.740843	0.6321	0.188395	0.780918	0.591112
APLP2	Q06481	0	11.8105	12.0666	-0.256083	0.837358	0.5606	0.191754	0.659646	0.596181
CADM1	Q9BY67;Q9BY67-2;Q9BY67-3;Q9BY67-4;Q9BY67-5	0	14.9208	15.0774	-0.15662	0.897124	0.5781	0.196511	0.521835	0.601265
TTR	P02766	0	20.5472	20.769	-0.221834	0.857474	0.598	0.19839	0.63555	0.601265
NPTXR	O95502	0	15.8463	16.0246	-0.178309	0.883738	0.6063	0.198664	0.559902	0.601265
SERPINF2	P08697;P08697-2	0	16.1058	15.9535	0.15226	1.11131	0.6279	0.202599	1.93983	0.607797
FUCA2	Q9BTY2	40.8451	10.0079	10.8855	-0.877517	0.544303	0.5764	0.206146	0.897021	0.613061
GDA	Q9Y2T3;Q9Y2T3-3	5.6338	10.757	11.1881	-0.431093	0.741699	0.5606	0.21123	0.800986	0.613624
CNTNAP2	Q9UHC6	5.6338	10.0437	10.3595	-0.315788	0.803412	0.593	0.211542	0.74157	0.613624
CADM3	Q8N126	0	13.6997	13.8289	-0.129192	0.914343	0.5872	0.212106	0.473995	0.613624
ORM1	P02763	0	20.2284	20.0093	0.219042	1.16396	0.5723	0.213512	1.54475	0.613624
PRNP	P04156;P04156-2	0	15.0718	15.2092	-0.137308	0.909214	0.5839	0.21885	0.510963	0.615644
PENK	P01210	0	14.2166	14.4019	-0.18535	0.879436	0.5581	0.219571	0.608132	0.615644
IGSF8	Q969P0;Q969P0-3	0	13.5218	13.6615	-0.13974	0.907683	0.5955	0.219616	0.515694	0.615644
APLP1	P51693;P51693-2	0	16.6228	16.7892	-0.166382	0.891075	0.5914	0.223468	0.582904	0.621349
AZGP1	P25311	0	17.7824	17.6482	0.134234	1.09751	0.5706	0.234537	1.89147	0.632644
L1CAM	P32004;P32004-2;P32004-3	0	12.1129	12.3134	-0.20052	0.870237	0.6146	0.234876	0.643047	0.632644
TXN	P10599;P10599-2	2.8169	13.0653	13.3804	-0.315053	0.803822	0.6271	0.234914	0.73465	0.632644
C7	P10643	0	14.8166	14.6775	0.139091	1.10121	0.5781	0.236295	1.90312	0.632644
APCS	P02743	11.2676	11.1925	10.7365	0.455961	1.3717	0.588	0.236779	1.22055	0.632644
SIRPA	P78324;P78324-2;P78324-4	0	14.7448	14.9101	-0.165274	0.891759	0.5847	0.240474	0.600241	0.637536
LV302_HUMAN	P80748	0	15.8916	16.0551	-0.163452	0.892886	0.5573	0.247412	0.602911	0.647578
BCAN	Q96GW7	0	16.9339	16.8196	0.114265	1.08242	0.5831	0.251801	2.04076	0.647578
ORM2	P19652	0	19.2253	19.0087	0.216588	1.16198	0.564	0.256316	1.43789	0.647578
ALDOC	P09972	0	12.9464	13.0567	-0.110361	0.926356	0.608	0.257919	0.497132	0.647578
C16orf89	Q6UX73;Q6UX73-2	0	13.7443	13.9771	-0.232773	0.850998	0.5839	0.259252	0.713739	0.647578
IGHM	P01871;P01871-2	0	14.1094	14.5013	-0.391916	0.762117	0.5764	0.25974	0.819035	0.647578
CFB	P00751	0	18.5666	18.6932	-0.126592	0.915993	0.5772	0.262932	0.546169	0.647578
LYNX1	Q9BZG9-2	0	16.0011	16.1662	-0.165161	0.891829	0.5623	0.263762	0.634653	0.647578
CSF1R	P07333;P07333-2	0	16.2201	16.3652	-0.145112	0.904309	0.5698	0.266208	0.58988	0.647578
ALB	P02768	0	27.2969	27.1635	0.133398	1.09687	0.5806	0.2666	1.75283	0.647578
ATP6AP2	O75787;O75787-2	1.40845	11.5559	11.2938	0.262188	1.1993	0.6321	0.266629	1.4593	0.647578
CPB2	Q96IY4	5.6338	12.3571	12.003	0.35411	1.2782	0.6229	0.268806	1.25432	0.647578
SERPING1	P05155;P05155-2;P05155-3	0	17.0283	16.9222	0.106061	1.07629	0.5806	0.269711	2.02369	0.647578
DPP6	P42658;P42658-2	33.8028	8.12556	8.41224	-0.286682	0.819785	0.5972	0.272704	0.776589	0.647578
OGN	P20774	0	17.4085	17.4852	-0.076695	0.948227	0.5631	0.272796	0.380731	0.647578
PCSK1N	Q9UHG2	0	16.6916	16.8399	-0.148262	0.902337	0.6188	0.275274	0.608449	0.647578
ITIH1	P19827	0	14.3599	14.1518	0.208069	1.15514	0.564	0.276923	1.41	0.647578
VTN	P04004	0	17.693	17.5485	0.144466	1.10532	0.5324	0.278345	1.64593	0.647578
APOE	P02649	0	21.7968	21.9212	-0.12439	0.917392	0.5523	0.280794	0.567424	0.648863
ENDOD1	O94919	0	14.0731	14.1715	-0.0983947	0.934072	0.5631	0.284537	0.497028	0.652288
WFIKKN2	Q8TEU8	0	13.5372	13.6882	-0.151039	0.900602	0.5606	0.286091	0.632548	0.652288
CADM4	Q8NFZ8	0	15.7357	15.8228	-0.0871031	0.941411	0.5482	0.293492	0.465991	0.661176
PCDH1	Q08174;Q08174-2	4.22535	11.8665	12.2418	-0.37528	0.770956	0.5897	0.293856	0.832212	0.661176
SERPIND1	P05546	0	17.1536	17.0815	0.0720454	1.05121	0.5831	0.296626	2.49709	0.663047
GPX3	P22352	0	15.0678	15.1545	-0.0866945	0.941678	0.588	0.300167	0.45955	0.666321
SERPINA5	P05154	28.169	9.58436	9.12456	0.4598	1.37535	0.5656	0.301988	1.15178	0.666321
SEZ6	Q53EL9;Q53EL9-2;Q53EL9-3	0	13.973	14.1422	-0.16922	0.889323	0.598	0.306083	0.685958	0.671027
IGLC2;IGLC3	P0CG05;P0CG06	0	20.8468	20.9693	-0.122519	0.918582	0.5548	0.309513	0.600258	0.674226
F12	P00748	16.9014	12.2339	12.8616	-0.627696	0.647209	0.5208	0.312225	0.90845	0.675828
EFNB2	P52799	0	11.4775	11.5839	-0.106423	0.928888	0.6055	0.317978	0.570829	0.68002
BTD	P43251;P43251-2;P43251-3;P43251-4	0	13.4329	13.3524	0.0804841	1.05737	0.5864	0.32019	2.14479	0.68002
KRT10	P13645	0	17.2807	17.531	-0.250323	0.840708	0.5615	0.324548	0.789181	0.68002
C8B	P07358	0	12.3382	12.1656	0.172573	1.12707	0.5922	0.325488	1.41346	0.68002
AGT	P01019	0	19.292	19.2157	0.076304	1.05431	0.5739	0.327093	2.14924	0.68002
ACTB;ACTG1	P60709;P63261	0	14.2316	14.3675	-0.135943	0.910075	0.5573	0.329536	0.648192	0.68002
C6	P13671	2.8169	11.4136	11.144	0.269625	1.20549	0.5748	0.329878	1.23923	0.68002
IGHG4	P01861	0	20.8546	20.7036	0.150978	1.11032	0.564	0.330269	1.4606	0.68002
QDPR	P09417;P09417-2	1.40845	12.1316	12.4225	-0.290965	0.817355	0.5141	0.333941	0.815971	0.68002
CPVL	Q9H3G5	0	13.2829	13.4142	-0.131361	0.91297	0.5515	0.334717	0.652898	0.68002
CBLN1	P23435	39.4366	8.92931	9.39479	-0.465476	0.724232	0.5864	0.336033	0.888233	0.68002
GC	P02774;P02774-3	0	19.3855	19.2962	0.0892943	1.06385	0.5814	0.345821	1.83967	0.69018
IMPAD1	Q9NX62	2.8169	12.8124	13.0449	-0.232485	0.851167	0.603	0.347849	0.790971	0.69018
IGLL5	B9A064	0	19.5567	19.6721	-0.115322	0.923176	0.5565	0.349722	0.634086	0.69018
CHI3L1	P36222	0	15.5203	15.4097	0.11061	1.07968	0.5963	0.350853	1.60812	0.69018
MDH1	P40925;P40925-2;P40925-3	0	12.9101	13.0255	-0.115421	0.923113	0.5731	0.352847	0.641142	0.69018
GM2A	P17900	0	17.1301	17.2043	-0.0741347	0.949912	0.5432	0.353163	0.497258	0.69018
ADAM22	Q9P0K1;Q9P0K1-2;Q9P0K1-3;Q9P0K1-4;Q9P0K1-5	0	14.3115	14.4097	-0.0981412	0.934236	0.5498	0.36211	0.603426	0.701914
COL18A1	P39060;P39060-1;P39060-2	0	14.479	14.3896	0.0893888	1.06392	0.5623	0.3662	1.75417	0.701914
PTGDS	P41222	0	24.0407	24.1266	-0.085882	0.942208	0.5723	0.370105	0.56961	0.701914
NOV	P48745	0	12.9551	13.0731	-0.118073	0.921417	0.554	0.370756	0.667892	0.701914
C4B	P0C0L5	1.40845	13.7892	13.5271	0.262137	1.19925	0.5623	0.370773	1.24349	0.701914
ECM2	O94769;O94769-2	0	12.5065	12.6614	-0.154818	0.898246	0.564	0.372512	0.73128	0.701914
CHIT1	Q13231;Q13231-2;Q13231-3;Q13231-4	54.9296	8.70749	9.17009	-0.462605	0.725675	0.549	0.375178	0.902894	0.701914
IGKV2D-28	P01617	0	16.6226	16.4399	0.182653	1.13497	0.5748	0.378024	1.2985	0.701914
IGLV3-1	P01715	4.22535	12.6152	12.9263	-0.31106	0.806049	0.5208	0.380078	0.860668	0.701914
IGHG2	P01859	0	20.1013	19.9283	0.173078	1.12746	0.5723	0.380988	1.30507	0.701914
ENO3	P13929;P13929-2;P13929-3	18.3099	10.746	11.1212	-0.375251	0.770971	0.6171	0.381743	0.887013	0.701914
DAG1	Q14118	0	16.4714	16.5298	-0.0584283	0.96031	0.5855	0.384612	0.459939	0.703408
CD14	P08571	0	16.2457	16.1711	0.0746137	1.05308	0.5523	0.388016	1.82847	0.703459
SPOCK1	Q08629	2.8169	13.8495	14.1778	-0.328322	0.796463	0.5515	0.388754	0.869468	0.703459
B2M	P61769	0	17.7897	17.8526	-0.0628813	0.95735	0.588	0.393874	0.49538	0.705065
GSN	P06396;P06396-2;P06396-3;P06396-4	0	18.7864	18.7177	0.068692	1.04877	0.5781	0.395089	1.8674	0.705065
IGF2	P01344;P01344-2;P01344-3	0	16.0955	16.0292	0.0662049	1.04696	0.5382	0.395826	1.94294	0.705065
HPX	P02790	0	21.3314	21.2442	0.0871665	1.06228	0.5723	0.401746	1.62416	0.711903
NRXN3	Q9Y4C0;Q9Y4C0-3;Q9Y4C0-4	0	13.7075	13.7947	-0.0871948	0.941351	0.549	0.404533	0.621813	0.713146
C4A	P0C0L4	0	19.349	19.2713	0.0776505	1.0553	0.5282	0.408164	1.69622	0.715857
SEZ6L	Q9BYH1;Q9BYH1-2;Q9BYH1-3;Q9BYH1-5;Q9BYH1-6;Q9BYH1-7	0	13.2091	13.3038	-0.0946603	0.936493	0.5606	0.41411	0.656607	0.72258
COL1A2	P08123	0	12.1659	12.3007	-0.134772	0.910814	0.5515	0.418001	0.721336	0.725667
PEBP4	Q96S96	46.4789	10.6671	11.3553	-0.68825	0.620606	0.5457	0.432629	0.948333	0.745771
LRRC4B	Q9NT99	0	14.2485	14.3535	-0.10504	0.929779	0.5465	0.433942	0.704386	0.745771
SULF2	Q8IWU5;Q8IWU5-2	0	12.663	12.7984	-0.135393	0.910422	0.5714	0.439144	0.770393	0.750936
CD59	P13987	0	14.9139	14.9941	-0.0801433	0.945964	0.6005	0.448357	0.65274	0.762876
LYZ	P61626	0	14.9806	14.8958	0.0848831	1.0606	0.51	0.451856	1.49541	0.765024
CNTN1	Q12860	0	16.7789	16.8473	-0.0684074	0.95369	0.5839	0.454259	0.60968	0.765303
EFEMP1	Q12805;Q12805-2;Q12805-3;Q12805-4	0	18.2932	18.2263	0.066903	1.04747	0.5415	0.463127	1.62505	0.776419
CLSTN1	O94985-2	0	17.0038	17.0892	-0.0854431	0.942495	0.5382	0.467857	0.693494	0.780522
NPTX1	Q15818	0	16.183	16.2592	-0.0761818	0.948565	0.5523	0.479441	0.678488	0.795965
APP	P05067;P05067-10;P05067-11;P05067-4;P05067-6;P05067-8	0	16.4932	16.429	0.0641767	1.04549	0.5399	0.483368	1.59475	0.798608
B4GAT1	O43505	0	18.3368	18.2671	0.0696855	1.04949	0.5316	0.492438	1.50613	0.798704
NPDC1	Q9NQX5	0	12.49	12.5964	-0.106326	0.928951	0.549	0.495123	0.771195	0.798704
TGFBI	Q15582	0	14.8516	15.0294	-0.1778	0.88405	0.5357	0.49652	0.854858	0.798704
TMPRSS13, PRSS1	P07477;Q9BYE2;Q9BYE2-2;Q9BYE2-3;Q9BYE2-5	0	22.2524	22.1484	0.103951	1.07471	0.5855	0.499744	1.29692	0.798704
PLG	P00747	0	16.393	16.3023	0.0907199	1.0649	0.5382	0.49985	1.34867	0.798704
THY1	P04216	0	16.8096	16.887	-0.0774369	0.94774	0.5606	0.500608	0.707194	0.798704
A1BG	P04217	0	18.6057	18.5295	0.0762887	1.0543	0.5349	0.507116	1.41059	0.798704
PRKCSH	P14314;P14314-2	29.5775	9.6429	9.97542	-0.332524	0.794146	0.5133	0.508401	0.925479	0.798704
LAMP1	P11279	8.4507	10.6479	10.4274	0.220491	1.16513	0.6071	0.50867	1.13105	0.798704
CFI	P05156	0	15.1351	15.055	0.0800942	1.05709	0.5282	0.508682	1.3828	0.798704
VCAN	P13611;P13611-3;P13611-5	0	13.3356	13.2598	0.0758063	1.05395	0.539	0.511132	1.4064	0.798704
CARTPT	Q16568	61.9718	8.04011	8.28448	-0.244365	0.844187	0.544	0.511451	0.899871	0.798704
CD109	Q6YHK3;Q6YHK3-3;Q6YHK3-4	88.7324	7.27569	7.42381	-0.148119	0.902426	0.544	0.517589	0.844254	0.804616
IGHA2	P01877	0	16.7505	16.5693	0.181156	1.13379	0.5075	0.526038	1.16679	0.806379
NPC2	P61916	0	17.9565	18.0031	-0.0465749	0.968232	0.5158	0.527521	0.602292	0.806379
NCAM1	P13591	0	16.6927	16.739	-0.0463095	0.96841	0.5407	0.527903	0.6012	0.806379
FCGBP	Q9Y6R7	0	15.725	15.838	-0.112996	0.924666	0.5515	0.530782	0.811048	0.806379
EFEMP2	O95967	0	13.3783	13.3262	0.0521501	1.03681	0.5066	0.531646	1.60866	0.806379
KLK6	Q92876	0	17.9023	17.9654	-0.0630553	0.957235	0.5648	0.532871	0.693435	0.806379
CP	P00450	0	18.1838	18.248	-0.0641851	0.956485	0.5091	0.542139	0.707851	0.814204
NRXN1	Q9ULB1;Q9ULB1-2;Q9ULB1-3	0	12.6992	12.8115	-0.112303	0.92511	0.5457	0.545018	0.825213	0.814204
IGKC	P01834	0	20.6655	20.7544	-0.0889192	0.940227	0.5324	0.545609	0.782742	0.814204
PGLYRP2	Q96PD5;Q96PD5-2	0	13.736	13.6203	0.115747	1.08354	0.588	0.547564	1.20829	0.814204
C9	P02748	0	15.6085	15.5343	0.0741278	1.05272	0.5424	0.564659	1.30318	0.834352
CLEC3B	P05452	0	15.738	15.6853	0.0526961	1.0372	0.5615	0.568631	1.44589	0.834352
RELN	P78509;P78509-2;P78509-3	0	15.6167	15.7038	-0.0871338	0.941391	0.5465	0.572074	0.805444	0.834352
COL6A1	P12109	0	14.8298	14.8898	-0.0599575	0.959292	0.5316	0.572092	0.730078	0.834352
LV301_HUMAN	P01714	0	14.9798	15.0853	-0.105478	0.929497	0.5324	0.573312	0.835505	0.834352
HV308_HUMAN	P01769	0	17.6028	17.4931	0.109758	1.07905	0.5415	0.575787	1.18456	0.834403
IGHA1	P01876	1.40845	19.0304	18.8056	0.224832	1.16864	0.5116	0.5806	1.10291	0.834665
PROS1	P07225	0	15.0497	15.0932	-0.0435048	0.970295	0.5299	0.580849	0.661115	0.834665
KRT6B	P04259	0	15.7501	15.8652	-0.115088	0.923326	0.5532	0.58728	0.858887	0.83748
NID2	Q14112;Q14112-2	0	12.6479	12.6057	0.0422102	1.02969	0.5399	0.587705	1.5136	0.83748
ADGRL3	Q9HAR2;Q9HAR2-2;Q9HAR2-3;Q9HAR2-4	0	11.9534	12.0364	-0.0829725	0.94411	0.5864	0.597914	0.820691	0.842901
CFH	P08603	0	17.4742	17.4417	0.0324116	1.02272	0.5399	0.598002	1.66266	0.842901
NCAM2	O15394	0	13.5078	13.582	-0.0741897	0.949875	0.5581	0.598904	0.801742	0.842901
KLKB1	P03952	0	13.6504	13.5857	0.064695	1.04586	0.5324	0.611009	1.26987	0.850237
SPP1	P10451-5	0	17.5547	17.501	0.0537109	1.03793	0.5208	0.615681	1.32177	0.850237
ATRN	O75882;O75882-2;O75882-3	0	13.0632	13.0288	0.0343865	1.02412	0.5382	0.62177	1.52507	0.850237
FAT2	Q9NYQ8	0	12.1981	12.3502	-0.152165	0.899899	0.5631	0.626331	0.903817	0.850237
DCN	P07585	1.40845	12.0618	12.1653	-0.103512	0.930765	0.6105	0.626471	0.872439	0.850237
JCHAIN	P01591	7.04225	12.0446	11.8498	0.194784	1.14455	0.5257	0.627026	1.07597	0.850237
KRT2	P35908	0	16.3053	16.4124	-0.107042	0.92849	0.5548	0.627723	0.877086	0.850237
APOB	P04114	15.493	11.9479	11.7037	0.244257	1.18448	0.5731	0.632499	1.05812	0.850237
CDH10	Q9Y6N8	14.0845	10.3216	10.5034	-0.181829	0.881585	0.5548	0.632564	0.929301	0.850237
C2	P06681	0	13.9436	13.9798	-0.0361944	0.975224	0.5191	0.633273	0.68652	0.850237
SERPINA6	P08185	0	13.1773	13.2419	-0.0645899	0.956217	0.5141	0.633777	0.812325	0.850237
OMD	Q99983	2.8169	12.1923	12.0986	0.0937122	1.06711	0.5581	0.633948	1.16664	0.850237
DKK3	Q9UBP4	0	19.993	19.9569	0.0361492	1.02537	0.5058	0.644299	1.42683	0.860743
COL6A3	P12111;P12111-2;P12111-4	2.8169	10.8193	10.6728	0.146466	1.10686	0.5075	0.647614	1.08946	0.861806
RGMA	Q96B86;Q96B86-3;Q96B86-4	29.5775	9.54107	9.34977	0.191304	1.1418	0.5415	0.652243	1.06494	0.864602
HLA-A	P05534;P30447	97.1831	7.13564	7.23536	-0.0997115	0.93322	0.5141	0.655455	0.888671	0.865505
HP	P00738	0	19.2841	19.1367	0.147407	1.10758	0.5266	0.664927	1.07875	0.871096
C5	P01031	0	13.8918	13.8347	0.0571016	1.04037	0.5316	0.66811	1.21075	0.871096
NRXN2	Q9P2S2;Q9P2S2-2	0	13.1993	13.2747	-0.0754509	0.949045	0.5075	0.668871	0.867169	0.871096
C8G	P07360	0	13.2073	13.2671	-0.0598581	0.959358	0.5432	0.677803	0.843237	0.871096
CSF1	P09603	1.40845	13.1757	13.0857	0.0899643	1.06434	0.5125	0.678273	1.12896	0.871096
AHSG	P02765	0	19.2975	19.2545	0.0429558	1.03022	0.5415	0.680494	1.26349	0.871096
IGHG3	P01860	0	22.4179	22.3575	0.060424	1.04277	0.5299	0.682444	1.17792	0.871096
FBLN1iso4	P23142-4	0	15.1639	15.2304	-0.0664186	0.955006	0.5365	0.683823	0.86357	0.871096
AXL	P30530;P30530-2	0	14.6461	14.682	-0.0359372	0.975398	0.5274	0.684578	0.761383	0.871096
CBLN4	Q9NTU7	9.85915	11.6855	11.5259	0.159634	1.117	0.5282	0.68516	1.06501	0.871096
CD99L2	Q8TCZ2;Q8TCZ2-2;Q8TCZ2-3;Q8TCZ2-5	16.9014	10.7305	10.5752	0.15537	1.11371	0.515	0.69338	1.06221	0.87421
CPE	P16870;P16870-2	0	16.1052	16.0616	0.043573	1.03066	0.5349	0.69444	1.23425	0.87421
PLD3	Q8IV08	12.6761	12.7406	12.9669	-0.226256	0.854851	0.5523	0.695278	0.961278	0.87421
KRT14	P02533	1.40845	13.5967	13.7105	-0.113774	0.924167	0.559	0.718244	0.934487	0.899109
MASP1	P48740;P48740-2;P48740-3	0	13.9551	14.0164	-0.0612167	0.958455	0.5241	0.720339	0.883852	0.899109
LMAN2	Q12907	0	14.0027	13.9754	0.0272908	1.0191	0.5332	0.731221	1.29282	0.907642
PSAP	P07602;P07602-2;P07602-3	0	17.0835	17.0468	0.0366281	1.02571	0.5125	0.732483	1.21126	0.907642
HV209_HUMAN	P06331	0	14.8518	14.9183	-0.0664783	0.954966	0.5266	0.741227	0.907372	0.915161
RNASE1	P07998	0	15.0353	15.0808	-0.0455202	0.96894	0.5847	0.744615	0.872278	0.916037
FETUB	Q9UGM5;Q9UGM5-2	0	13.8096	13.8647	-0.0551348	0.962505	0.51	0.749513	0.896778	0.918758
C1R	P00736	0	15.0339	15.0095	0.0244009	1.01706	0.5166	0.752347	1.27404	0.918938
POMGNT1	Q8WZA1;Q8WZA1-2	11.2676	11.6617	11.853	-0.191329	0.875799	0.5382	0.757821	0.971127	0.92233
FABP5	Q01469	33.8028	9.12307	9.26122	-0.138145	0.908686	0.5191	0.7677	0.963344	0.923899
FN1	P02751;P02751-17;P02751-3	0	18.0481	18.0719	-0.0237876	0.983647	0.5399	0.771067	0.811028	0.923899
CTSD	P07339	0	15.9272	15.9559	-0.0286773	0.980319	0.5033	0.773166	0.842753	0.923899
APOA2	P02652	0	17.9483	17.8808	0.067488	1.04789	0.5224	0.774949	1.07402	0.923899
HRG	P04196	0	16.13	16.0888	0.0411887	1.02896	0.5042	0.775335	1.12378	0.923899
CLSTN2	Q9H4D0	40.8451	9.24928	9.12285	0.126427	1.09159	0.5017	0.775542	1.03884	0.923899
CDH6	P55285;P55285-2	90.1408	7.35281	7.42368	-0.070872	0.952062	0.5141	0.77802	0.935902	0.923899
SEMA7A	O75326	0	13.6322	13.5912	0.0409729	1.02881	0.5548	0.782505	1.11684	0.92601
KV203_HUMAN	P01616	0	13.9419	13.8871	0.0547632	1.03869	0.5025	0.78959	1.08023	0.931172
CNTN2	Q02246	0	14.861	14.8894	-0.0284357	0.980483	0.5066	0.79458	0.869011	0.932861
SERPINA1	P01009	0	22.5397	22.5088	0.0309277	1.02167	0.544	0.796478	1.13521	0.932861
PON1	P27169	0	14.6482	14.6023	0.0459476	1.03236	0.505	0.805355	1.08122	0.937664
PTPRD	P23468;P23468-2;P23468-3;P23468-4;P23468-5;P23468-6;P23468-7	0	13.4483	13.4782	-0.0299134	0.979479	0.5058	0.809599	0.892106	0.937664
C1QTNF3	Q9BXJ4;Q9BXJ4-2;Q9BXJ4-3	8.4507	11.574	11.6542	-0.0801665	0.945948	0.6105	0.809896	0.958657	0.937664
C3	P01024	0	19.8488	19.8733	-0.0244362	0.983205	0.5108	0.811545	0.871426	0.937664
IGHV3-23	P01764;P01771;P01772	15.493	13.3807	13.546	-0.165276	0.891758	0.51	0.826052	0.983019	0.950106
KRT16	P08779	23.9437	10.7715	10.9022	-0.130694	0.913392	0.5365	0.831723	0.979896	0.950106
DSC1	Q08554;Q08554-2	97.1831	7.20304	7.25861	-0.0555738	0.962212	0.5241	0.834	0.954228	0.950106
IGHV3-13	P01766	0	18.9372	18.9672	-0.0300201	0.979407	0.5233	0.841508	0.924334	0.950106
FSTL4	Q6MZW2;Q6MZW2-2	4.22535	11.5019	11.559	-0.0571312	0.961174	0.5091	0.848396	0.963278	0.950106
TIMP2	P16035	0	14.2184	14.1956	0.0227781	1.01591	0.5125	0.851109	1.09685	0.950106
CBLN3	Q6UW01	0	13.3955	13.4292	-0.0336671	0.976934	0.5033	0.854049	0.942627	0.950106
GAPDH	P04406;P04406-2	2.8169	11.5005	11.5386	-0.0380474	0.973972	0.5507	0.860369	0.953454	0.950106
CALR	P27797	35.2113	9.92135	9.83361	0.0877404	1.0627	0.5017	0.861021	1.02088	0.950106
A2M	P01023	0	18.6354	18.6482	-0.0127955	0.99117	0.5365	0.861165	0.868647	0.950106
MEGF8	Q7Z7M0;Q7Z7M0-2	0	14.1596	14.1776	-0.017988	0.987609	0.5008	0.864204	0.908663	0.950106
LAMP2	P13473;P13473-2;P13473-3	0	14.9642	14.9854	-0.0212526	0.985377	0.5125	0.866648	0.924824	0.950106
CANT1	Q8WVQ1;Q8WVQ1-3	0	13.615	13.6476	-0.032546	0.977693	0.5133	0.867961	0.951376	0.950106
CD44	P16070;P16070-10;P16070-11;P16070-12;P16070-13;P16070-14;P16070-15;P16070-16;P16070-17;P16070-18;P16070-3;P16070-4;P16070-5;P16070-6;P16070-7;P16070-8;P16070-9	0	14.1027	14.0773	0.0254546	1.0178	0.5183	0.868658	1.06562	0.950106
MAN2A2	P49641;P49641-1	26.7606	10.1405	10.2127	-0.0721775	0.951201	0.5133	0.87245	0.979161	0.950106
CADM2	Q8N3J6;Q8N3J6-2;Q8N3J6-3;Q8N3J6-4;Q8N3J6-5	4.22535	10.586	10.6274	-0.0414326	0.97169	0.5241	0.87406	0.964973	0.950106
ICAM5	Q9UMF0	5.6338	10.5065	10.5527	-0.0462176	0.968472	0.5681	0.874248	0.968768	0.950106
CNDP1	Q96KN2	0	17.7731	17.7876	-0.0144927	0.990005	0.5249	0.874456	0.903675	0.950106
SERPINA7	P05543	0	14.6203	14.5981	0.0222138	1.01552	0.5158	0.875098	1.06778	0.950106
HSPG2	P98160	0	14.3007	14.314	-0.0132957	0.990826	0.5241	0.878536	0.901438	0.95082
NCAN	O14594	0	14.8976	14.9159	-0.0182748	0.987413	0.5125	0.885036	0.934856	0.954834
MMP2	P08253	0	13.4942	13.5035	-0.00926715	0.993597	0.5357	0.887848	0.881017	0.954856
AFM	P43652	0	16.2821	16.2646	0.0175007	1.0122	0.5025	0.892987	1.06281	0.957371
VCAM1	P19320;P19320-2;P19320-3	0	12.7577	12.7688	-0.0111753	0.992284	0.51	0.905436	0.928263	0.967685
KRT1	P04264	0	17.6032	17.6288	-0.0255485	0.982447	0.5042	0.909816	0.970772	0.969336
PLXDC2	Q6UX71	0	12.713	12.699	0.0140414	1.00978	0.5257	0.913631	1.05073	0.970379
KV309_HUMAN	P04433	0	18.2646	18.2814	-0.0167837	0.988434	0.5208	0.922742	0.967419	0.97459
LV106_HUMAN	P04208	0	18.9421	18.9551	-0.013062	0.990987	0.5125	0.925323	0.961122	0.97459
ITIH5	Q86UX2;Q86UX2-3	4.22535	11.0281	11.0493	-0.0212146	0.985403	0.5382	0.928538	0.977964	0.97459
PTPRZ1	P23471;P23471-2	0	14.9688	14.9756	-0.00682486	0.995281	0.5382	0.928995	0.933696	0.97459
OLFML3	Q9NRN5;Q9NRN5-2	0	12.6843	12.6748	0.00955482	1.00664	0.5083	0.933561	1.04385	0.976385
LRG1	P02750	0	16.2004	16.1907	0.00972224	1.00676	0.5415	0.945054	1.02919	0.984966
C1S	P09871	0	17.163	17.1589	0.00409573	1.00284	0.5382	0.947525	1.0643	0.984966
LGALS3BP	Q08380	0	16.7018	16.698	0.00376179	1.00261	0.5291	0.960173	1.03993	0.992533
TIMP1	P01033	0	14.1246	14.121	0.00356304	1.00247	0.5008	0.965986	1.03057	0.992533
PCDHGC5	Q9Y5F6;Q9Y5F6-2	7.04225	11.0332	11.0204	0.0128271	1.00893	0.5731	0.967926	1.00748	0.992533
KRT9	P35527	0	16.8834	16.8928	-0.00945575	0.993467	0.5257	0.969082	0.990675	0.992533
HV320_HUMAN	P01781	0	15.3214	15.3162	0.00518425	1.0036	0.5133	0.972052	1.01406	0.992533
LRP1	Q07954	1.40845	12.5907	12.5842	0.0064755	1.0045	0.5673	0.972218	1.01113	0.992533
TNXB	P22105	21.1268	10.4122	10.4015	0.0106822	1.00743	0.5025	0.979353	1.00371	0.9949
LCAT	P04180	46.4789	8.92281	8.9322	-0.00939114	0.993512	0.5058	0.981959	0.996795	0.9949
PCOLCE	Q15113	0	15.7323	15.731	0.00134887	1.00094	0.5116	0.983263	1.01942	0.9949
SPARC	P09486	0	13.6009	13.6	0.000839365	1.00058	0.515	0.993536	1.00462	0.999331
LUM	P51884	0	14.7895	14.7901	-0.000560056	0.999612	0.5532	0.99572	0.996975	0.999331
PRRT3	Q5FWE3;Q5FWE3-3	9.85915	12.3028	12.3032	-0.000423028	0.999707	0.5324	0.999215	0.999865	0.999331
ECM1	Q16610;Q16610-4	0	14.6496	14.6495	6.0431e-05	1.00004	0.51	0.999331	1.00069	0.999331
*p-value reflects the unadjusted p-value for the indicated protein
**FDR reflects the adjusted p-value
