# Supplementary material for: Cerebrospinal fluid proteomics implicates the granin family in Parkinson’s disease
Source: Sci Rep. 2020 Feb 12;10:2479. doi: 10.1038/s41598-020-59414-4 (PMC7015906; doi:10.1038/s41598-020-59414-4)
Supplement: Supplementary file 5 — Additional File 5 Table S3. [file 41598_2020_59414_MOESM5_ESM.xlsx]

## Sheet: Sheet2
Additional file 5: Table S3 Top Performing Proteins by Univariate Analysis
Log2 Intensities	Cohort 2									Cohort 1
Protein ID	% of missing values	Mean of PD (Log2 Relative abundance)	Mean of HC (Log2 Relative abundance)	Mean difference	Fold change	AUC	p-value*	Odds ratio	FDR**	% of missing values	Mean of PD (Log2 Relative abundance)	Mean of HC (Log2 Relative abundance)	Mean difference	Fold change	AUC	p-value*	Odds ratio	FDR**
APOD	0	20.8457	20.5945	0.251138	1.19015	0.6919	0.00415288	12.8488	0.266941	0	21.0652	20.843	0.222229	1.16653	0.6785	0.000506937	8.64259	0.0433431
C1QC	0	16.4645	16.1069	0.357601	1.28129	0.7143	0.0054195	6.74936	0.266941	0	16.1956	16.0181	0.177576	1.13098	0.6418	0.0162913	3.4393	0.206357
SERPINC1	0	17.6941	17.455	0.239071	1.18023	0.6669	0.0399133	3.30596	0.361239	0	17.402	17.1635	0.238489	1.17976	0.6371	0.0127432	2.62285	0.18517
AGRN	0	13.0394	13.2661	-0.226689	0.854594	0.6445	0.0970728	0.459443	0.420239	0	12.9764	13.1782	-0.201857	0.869431	0.6111	0.0415203	0.489281	0.298547
SELENBP1	0	13.968	14.2629	-0.294966	0.815092	0.6836	0.054004	0.426532	0.40663	0	13.8116	14.0163	-0.204714	0.867711	0.6035	0.0315432	0.449292	0.290482
CGREF1	0	12.7793	13.2845	-0.505226	0.70455	0.7176	0.00388006	0.255979	0.266941	0	12.4186	12.727	-0.308427	0.807522	0.6203	0.0092285	0.414586	0.18517
CHGB	0	19.0474	19.3597	-0.312264	0.805377	0.6703	0.0197354	0.282412	0.355237	0	18.6601	18.857	-0.19687	0.872441	0.6006	0.0270012	0.407064	0.290482
VGF	0	15.3191	15.6928	-0.37368	0.771811	0.6312	0.031094	0.415766	0.361239	0	15.6451	16.1843	-0.53923	0.688138	0.6997	0.000447993	0.391769	0.0433431
CDH13	0	14.1743	14.4207	-0.246395	0.843	0.6495	0.0665827	0.409353	0.40663	0	13.9524	14.2008	-0.248362	0.841852	0.6289	0.0105716	0.377394	0.18517
SCG3	0	15.8548	16.1173	-0.262523	0.833629	0.6495	0.036372	0.316894	0.361239	0	15.7175	15.9359	-0.218329	0.85956	0.6171	0.0103757	0.336115	0.18517
CST3	0	21.0199	21.1707	-0.150787	0.900759	0.6038	0.167632	0.455289	0.562061	0	20.9023	21.1013	-0.198984	0.871164	0.6184	0.0124176	0.321565	0.18517
PAM	0	15.6219	15.841	-0.219086	0.859109	0.6229	0.0655663	0.371745	0.40663	0	15.7123	16.0221	-0.309828	0.806738	0.6769	0.00207989	0.304624	0.101617
CDH2	0	14.9923	15.3112	-0.318873	0.801696	0.6902	0.0101967	0.195157	0.294852	0	15.2176	15.4291	-0.211422	0.863685	0.6507	0.00360051	0.192473	0.153922
SCG2	0	15.4317	15.6547	-0.222949	0.856812	0.6005	0.0623343	0.353119	0.40663	0	15.4292	15.8058	-0.37663	0.770235	0.7492	1.3e-05	0.0936555	0.00445268
*indicates the unadjusted, nominal p-value
**adjusted p-value
